# Supplementary material for: 2-Bromo-1,2-diphenylethenyl 4-methyl­phenyl sulfoxide
Source: Acta Crystallogr Sect E Struct Rep Online. 2009 Oct 17;65(Pt 11):o2780. doi: 10.1107/S1600536809042184 (PMC2971107; doi:10.1107/S1600536809042184)
Supplement: Supplementary file 1 [file e-65-o2780-sup1.cif]

##############################################################################
###                                                                        ###
###        Electronic paper (Acta Crystallographica Section E)             ###
###                                                                        ###
##############################################################################
#                                                                            #
# This CIF contains the data in a paper accepted for publication in Acta     #
# Crystallographica Section E. It conforms to the requirements of Notes      #
# for Authors for Section E, and has been peer reviewed under the auspices   #
# of the IUCr Commission on Journals.                                        #
#                                                                            #
# Full details of the Crystallographic Information File format               #
# are given in the paper "The Crystallographic Information File (CIF):       #
# a New Standard Archive File for Crystallography" by S. R. Hall, F. H.      #
# Allen and I. D. Brown [Acta Cryst. (1991), A47, 655-685].                  #
#                                                                            #
# The current version of the core CIF dictionary is obtainable from          #
# ftp://ftp.iucr.org/pub/cif_core.dic. The current version number is 2.4.    #
#                                                                            #
# Software is freely available for graphical display of the structure(s) in  #
# this CIF.  For information consult the CIF home page http://www.iucr.org/  #
# cif/home.html                                                              #
#                                                                            #
# This file may be used for bona fide research purposes within the           #
# scientific community so long as proper attribution is given to the journal # 
# article from which it was obtained.                                        #
#                                                                            #
##############################################################################
                                             
data_I
_audit_creation_method     SHELXL-97
_chemical_name_systematic
;
2-Bromo-1,2-diphenylethenyl 4-methylphenyl sulfoxide
;
_chemical_name_common     'sulfone'
_chemical_formula_moiety     'C21 H17 Br O2 S'
_chemical_formula_sum     'C21 H17 Br O2 S'
_chemical_formula_iupac     'C21 H17 Br O2 S'
_chemical_formula_weight     413.32
_chemical_melting_point     500
_symmetry_cell_setting     Monoclinic
_symmetry_space_group_name_H-M     'C 2/c'
_symmetry_space_group_name_Hall     '-C 2yc'
loop_
    _symmetry_equiv_pos_as_xyz
    'x, y, z'
    '-x, y, -z+1/2'
    'x+1/2, y+1/2, z'
    '-x+1/2, y+1/2, -z+1/2'
    '-x, -y, -z'
    'x, -y, z-1/2'
    '-x+1/2, -y+1/2, -z'
    'x+1/2, -y+1/2, z-1/2'
_cell_length_a     21.561(9)
_cell_length_b     8.505(4)
_cell_length_c     21.134(10)
_cell_angle_alpha     90.00
_cell_angle_beta     106.044(9)
_cell_angle_gamma     90.00
_cell_volume     3725(3)
_cell_formula_units_Z     8
_cell_measurement_reflns_used     4223
_cell_measurement_theta_min     2
_cell_measurement_theta_max     25
_cell_measurement_temperature     300(2)
_exptl_crystal_description     Plate
_exptl_crystal_colour     colourless
_exptl_crystal_size_max     0.15
_exptl_crystal_size_mid     0.12
_exptl_crystal_size_min     0.08
_exptl_crystal_density_diffrn     1.474
_exptl_crystal_density_meas     1.48
_exptl_crystal_density_method     'not measured'
_exptl_crystal_F_000     1680
_exptl_absorpt_coefficient_mu     2.330
_exptl_absorpt_correction_type     multi-scan
_exptl_absorpt_process_details     '(SADABS, Bruker, 2001)'
_exptl_absorpt_correction_T_min     0.661
_exptl_absorpt_correction_T_max     0.820
_exptl_special_details
;
;
_diffrn_ambient_temperature     300(2)
_diffrn_radiation_type     MoK\a
_diffrn_radiation_wavelength     0.71073
_diffrn_radiation_source     'fine-focus sealed tube'
_diffrn_radiation_monochromator     graphite
_diffrn_measurement_device_type     'Bruker SMART CCD area-detector'
_diffrn_measurement_method     \w
_diffrn_detector_area_resol_mean     ?
_diffrn_reflns_number     12736
_diffrn_reflns_av_R_equivalents     0.0346
_diffrn_reflns_av_sigmaI/netI     0.0413
_diffrn_reflns_theta_min     1.97
_diffrn_reflns_theta_max     28.62
_diffrn_reflns_theta_full     25.00
_diffrn_measured_fraction_theta_max     0.893
_diffrn_measured_fraction_theta_full     0.999
_diffrn_reflns_limit_h_min     -28
_diffrn_reflns_limit_h_max     27
_diffrn_reflns_limit_k_min     -11
_diffrn_reflns_limit_k_max     11
_diffrn_reflns_limit_l_min     -28
_diffrn_reflns_limit_l_max     28
_diffrn_standards_number     0
_diffrn_standards_interval_count     .
_diffrn_standards_interval_time     .
_diffrn_standards_decay_%     ?
_refine_special_details
;
Refinement of <i>F</i>^2^ against ALL reflections. The weighted <i>R</i>-factor
<i>wR</i> and goodness of fit <i>S</i> are based on <i>F</i>^2^, conventional
<i>R</i>-factors <i>R</i> are based on <i>F</i>, with <i>F</i> set to zero for
negative <i>F</i>^2^. The threshold expression of <i>F</i>^2^ >
\s(<i>F</i>^2^) is used only for calculating <i>R</i>-factors(gt) <i>etc</i>.
and is not relevant to the choice of reflections for refinement.
<i>R</i>-factors based on <i>F</i>^2^ are statistically about twice as large
as those based on <i>F</i>, and <i>R</i>- factors based on ALL data will be
even larger.
;
_reflns_number_total     4273
_reflns_number_gt     2826
_reflns_threshold_expression     I>2\s(I)
_refine_ls_structure_factor_coef     Fsqd
_refine_ls_matrix_type     full
_refine_ls_R_factor_all     0.0729
_refine_ls_R_factor_gt     0.0417
_refine_ls_wR_factor_gt     0.0975
_refine_ls_wR_factor_ref     0.1092
_refine_ls_goodness_of_fit_ref     1.008
_refine_ls_restrained_S_all     1.008
_refine_ls_number_reflns     4273
_refine_ls_number_parameters     227
_refine_ls_number_restraints     0
_refine_ls_hydrogen_treatment     constr
_refine_ls_weighting_scheme     calc
_refine_ls_weighting_details
                 'calc w=1/[\s^2^(Fo^2^)+(0.0592P)^2^] where P=(Fo^2^+2Fc^2^)/3'
_atom_sites_solution_hydrogens     geom
_atom_sites_solution_primary     direct
_atom_sites_solution_secondary     difmap
_refine_ls_shift/su_max     0.008
_refine_ls_shift/su_mean     <0.001
_refine_diff_density_max     0.576
_refine_diff_density_min     -0.303
_refine_ls_extinction_method     none
_refine_ls_extinction_coef     ?
loop_
    _atom_type_symbol
    _atom_type_description
    _atom_type_scat_dispersion_real
    _atom_type_scat_dispersion_imag
    _atom_type_scat_source
    'C' 'C' 0.0033 0.0016
                         'International Tables Vol C Tables 4.2.6.8 and 6.1.1.4'
    'H' 'H' 0.0000 0.0000
                         'International Tables Vol C Tables 4.2.6.8 and 6.1.1.4'
    'O' 'O' 0.0106 0.0060
                         'International Tables Vol C Tables 4.2.6.8 and 6.1.1.4'
    'S' 'S' 0.1246 0.1234
                         'International Tables Vol C Tables 4.2.6.8 and 6.1.1.4'
    'Br' 'Br' -0.2901 2.4595
                         'International Tables Vol C Tables 4.2.6.8 and 6.1.1.4'
_computing_data_collection     'SMART (Bruker 2001)'
_computing_cell_refinement     'SAINT (Bruker 2002)'
_computing_data_reduction     'SAINT (Bruker 2002)'
_computing_structure_solution     'SHELXS97 (Sheldrick, 2008)'
_computing_structure_refinement     'SHELXL97 (Sheldrick, 2008)'
_computing_molecular_graphics     'PLATON (Spek, 2009)'
_computing_publication_material
;
enCIFer (Allen <i>et al.</i>,  2004), PARST (Nardelli, 1995) and
PLATON (Spek, 2009)
;
loop_
    _atom_site_type_symbol
    _atom_site_label
    _atom_site_fract_x
    _atom_site_fract_y
    _atom_site_fract_z
    _atom_site_U_iso_or_equiv
    _atom_site_adp_type
    _atom_site_calc_flag
    _atom_site_refinement_flags
    _atom_site_occupancy
    _atom_site_disorder_assembly
    _atom_site_disorder_group
    C C1 0.11848(11) 0.3985(3) 0.54204(12) 0.0459(6) Uani d . 1 . .
    C C9 0.09957(13) 0.2624(3) 0.49692(13) 0.0500(6) Uani d . 1 . .
    C C3 0.12159(11) 0.5778(3) 0.44958(12) 0.0440(6) Uani d . 1 . .
    C C2 0.12993(11) 0.5387(3) 0.51983(12) 0.0458(6) Uani d . 1 . .
    C C4 0.06193(13) 0.5579(3) 0.40419(13) 0.0514(6) Uani d . 1 . .
    H H4 0.0273 0.5194 0.4177 0.062 Uiso calc R 1 . .
    C C6 0.10397(15) 0.6526(4) 0.31844(14) 0.0645(8) Uani d . 1 . .
    H H6 0.0981 0.6782 0.2744 0.077 Uiso calc R 1 . .
    C C10 0.03670(16) 0.2091(4) 0.47825(15) 0.0657(8) Uani d . 1 . .
    H H10 0.0056 0.2583 0.4943 0.079 Uiso calc R 1 . .
    C C8 0.17237(13) 0.6357(3) 0.42858(14) 0.0534(7) Uani d . 1 . .
    H H8 0.2126 0.6497 0.4586 0.064 Uiso calc R 1 . .
    C C13 0.1272(3) 0.0614(5) 0.4310(2) 0.0968(13) Uani d . 1 . .
    H H13 0.1579 0.0117 0.4146 0.116 Uiso calc R 1 . .
    C C7 0.16352(16) 0.6726(4) 0.36342(15) 0.0635(8) Uani d . 1 . .
    H H7 0.1979 0.7113 0.3495 0.076 Uiso calc R 1 . .
    C C5 0.05398(13) 0.5952(4) 0.33917(14) 0.0606(7) Uani d . 1 . .
    H H5 0.0139 0.5811 0.3089 0.073 Uiso calc R 1 . .
    C C14 0.14498(17) 0.1862(4) 0.47292(17) 0.0698(9) Uani d . 1 . .
    H H14 0.1877 0.2198 0.4853 0.084 Uiso calc R 1 . .
    C C12 0.0654(3) 0.0094(5) 0.41319(19) 0.1024(14) Uani d . 1 . .
    H H12 0.0542 -0.0770 0.3854 0.123 Uiso calc R 1 . .
    C C11 0.0197(2) 0.0831(4) 0.43584(18) 0.0896(12) Uani d . 1 . .
    H H11 -0.0229 0.0487 0.4228 0.108 Uiso calc R 1 . .
    S S1 0.12699(3) 0.35497(10) 0.62701(3) 0.0549(2) Uani d . 1 . .
    O O2 0.10422(10) 0.1974(3) 0.62829(10) 0.0762(7) Uani d . 1 . .
    O O1 0.09830(8) 0.4768(3) 0.65579(9) 0.0712(6) Uani d . 1 . .
    C C15 0.21083(12) 0.3535(3) 0.66457(12) 0.0480(6) Uani d . 1 . .
    C C19 0.31330(15) 0.2364(4) 0.67791(16) 0.0632(8) Uani d . 1 . .
    H H19 0.3388 0.1601 0.6659 0.076 Uiso calc R 1 . .
    C C20 0.24851(14) 0.2377(3) 0.64798(15) 0.0574(7) Uani d . 1 . .
    H H20 0.2300 0.1617 0.6169 0.069 Uiso calc R 1 . .
    C C18 0.34187(13) 0.3447(4) 0.72521(15) 0.0608(7) Uani d . 1 . .
    C C16 0.23801(13) 0.4638(4) 0.71088(13) 0.0614(7) Uani d . 1 . .
    H H16 0.2127 0.5421 0.7219 0.074 Uiso calc R 1 . .
    C C17 0.30353(14) 0.4575(4) 0.74120(15) 0.0695(8) Uani d . 1 . .
    H H17 0.3220 0.5316 0.7732 0.083 Uiso calc R 1 . .
    C C21 0.41371(15) 0.3392(5) 0.7578(2) 0.0926(12) Uani d . 1 . .
    H H21A 0.4274 0.4369 0.7801 0.139 Uiso calc R 1 . .
    H H21B 0.4362 0.3226 0.7250 0.139 Uiso calc R 1 . .
    H H21C 0.4232 0.2546 0.7891 0.139 Uiso calc R 1 . .
    Br Br 0.158444(16) 0.71426(4) 0.575988(15) 0.07199(15) Uani d . 1 . .
loop_
    _atom_site_aniso_label
    _atom_site_aniso_U_11
    _atom_site_aniso_U_22
    _atom_site_aniso_U_33
    _atom_site_aniso_U_12
    _atom_site_aniso_U_13
    _atom_site_aniso_U_23
    C1 0.0358(12) 0.0608(16) 0.0377(14) -0.0047(11) 0.0045(11) 0.0023(12)
    C9 0.0575(16) 0.0513(15) 0.0386(15) -0.0036(12) 0.0089(13) 0.0057(11)
    C3 0.0453(14) 0.0448(13) 0.0384(14) -0.0040(11) 0.0057(11) -0.0029(11)
    C2 0.0351(12) 0.0582(16) 0.0393(14) -0.0076(11) 0.0025(11) -0.0033(12)
    C4 0.0445(14) 0.0641(17) 0.0430(15) -0.0024(12) 0.0077(12) 0.0001(13)
    C6 0.076(2) 0.0751(19) 0.0416(16) 0.0031(16) 0.0147(16) 0.0003(14)
    C10 0.070(2) 0.0679(19) 0.0540(19) -0.0146(16) 0.0086(16) -0.0039(15)
    C8 0.0487(15) 0.0611(17) 0.0465(16) -0.0117(12) 0.0067(12) -0.0028(13)
    C13 0.157(4) 0.062(2) 0.086(3) 0.016(2) 0.057(3) 0.002(2)
    C7 0.0661(19) 0.073(2) 0.0571(19) -0.0133(15) 0.0270(16) -0.0028(15)
    C5 0.0522(16) 0.080(2) 0.0426(16) 0.0032(14) 0.0011(13) -0.0013(14)
    C14 0.080(2) 0.068(2) 0.065(2) 0.0041(16) 0.0277(18) 0.0069(16)
    C12 0.193(5) 0.053(2) 0.063(2) -0.025(3) 0.039(3) -0.0082(17)
    C11 0.120(3) 0.074(2) 0.062(2) -0.040(2) 0.004(2) -0.0026(18)
    S1 0.0430(4) 0.0810(5) 0.0379(4) -0.0120(3) 0.0064(3) 0.0061(3)
    O2 0.0724(14) 0.0939(17) 0.0528(13) -0.0361(12) 0.0013(11) 0.0181(11)
    O1 0.0492(11) 0.1182(18) 0.0501(12) 0.0083(11) 0.0201(10) -0.0003(12)
    C15 0.0441(14) 0.0618(16) 0.0341(13) -0.0061(12) 0.0040(11) 0.0036(12)
    C19 0.0581(18) 0.0678(19) 0.062(2) 0.0121(14) 0.0142(16) 0.0040(15)
    C20 0.0605(18) 0.0576(17) 0.0497(17) -0.0025(13) 0.0077(14) -0.0031(13)
    C18 0.0455(15) 0.079(2) 0.0522(18) -0.0030(15) 0.0040(13) 0.0099(16)
    C16 0.0529(16) 0.078(2) 0.0465(17) 0.0060(14) 0.0023(13) -0.0129(14)
    C17 0.0566(17) 0.085(2) 0.0548(19) -0.0065(16) -0.0054(14) -0.0188(16)
    C21 0.0491(18) 0.127(3) 0.088(3) 0.000(2) -0.0033(18) 0.009(2)
    Br 0.0854(3) 0.0743(2) 0.0511(2) -0.02668(16) 0.01018(17) -0.01482(14)
_geom_special_details
;
All e.s.d.'s (except the e.s.d. in the dihedral angle between two l.s. planes)
are estimated using the full covariance matrix. The cell e.s.d.'s are taken
into account individually in the estimation of e.s.d.'s in distances, angles
and torsion angles; correlations between e.s.d.'s in cell parameters are only
used when they are defined by crystal symmetry. An approximate (isotropic)
treatment of cell e.s.d.'s is used for estimating e.s.d.'s involving l.s.
planes.
;
loop_
    _geom_bond_atom_site_label_1
    _geom_bond_atom_site_label_2
    _geom_bond_site_symmetry_2
    _geom_bond_distance
    _geom_bond_publ_flag
    C1 C2 . 1.330(4) ?
    C1 C9 . 1.483(4) ?
    C1 S1 . 1.793(3) ?
    C9 C10 . 1.379(4) ?
    C9 C14 . 1.382(4) ?
    C3 C8 . 1.381(3) ?
    C3 C4 . 1.386(3) ?
    C3 C2 . 1.483(3) ?
    C2 Br . 1.901(3) ?
    C4 C5 . 1.374(4) ?
    C4 H4 . 0.93 ?
    C6 C5 . 1.361(4) ?
    C6 C7 . 1.381(4) ?
    C6 H6 . 0.93 ?
    C10 C11 . 1.380(5) ?
    C10 H10 . 0.93 ?
    C8 C7 . 1.373(4) ?
    C8 H8 . 0.93 ?
    C13 C12 . 1.356(6) ?
    C13 C14 . 1.367(5) ?
    C13 H13 . 0.93 ?
    C7 H7 . 0.93 ?
    C5 H5 . 0.93 ?
    C14 H14 . 0.93 ?
    C12 C11 . 1.362(6) ?
    C12 H12 . 0.93 ?
    C11 H11 . 0.93 ?
    S1 O1 . 1.426(2) ?
    S1 O2 . 1.430(2) ?
    S1 C15 . 1.762(3) ?
    C15 C16 . 1.365(4) ?
    C15 C20 . 1.382(4) ?
    C19 C20 . 1.365(4) ?
    C19 C18 . 1.373(4) ?
    C19 H19 . 0.93 ?
    C20 H20 . 0.93 ?
    C18 C17 . 1.368(4) ?
    C18 C21 . 1.512(4) ?
    C16 C17 . 1.382(4) ?
    C16 H16 . 0.93 ?
    C17 H17 . 0.93 ?
    C21 H21A . 0.96 ?
    C21 H21B . 0.96 ?
    C21 H21C . 0.96 ?
loop_
    _geom_angle_atom_site_label_1
    _geom_angle_atom_site_label_2
    _geom_angle_atom_site_label_3
    _geom_angle_site_symmetry_1
    _geom_angle_site_symmetry_3
    _geom_angle
    _geom_angle_publ_flag
    C2 C1 C9 . . 121.2(2) ?
    C2 C1 S1 . . 124.1(2) ?
    C9 C1 S1 . . 114.63(18) ?
    C10 C9 C14 . . 118.7(3) ?
    C10 C9 C1 . . 120.9(3) ?
    C14 C9 C1 . . 120.3(3) ?
    C8 C3 C4 . . 119.2(2) ?
    C8 C3 C2 . . 120.9(2) ?
    C4 C3 C2 . . 119.9(2) ?
    C1 C2 C3 . . 124.9(2) ?
    C1 C2 Br . . 122.9(2) ?
    C3 C2 Br . . 112.19(18) ?
    C5 C4 C3 . . 120.0(2) ?
    C5 C4 H4 . . 120.0 ?
    C3 C4 H4 . . 120.0 ?
    C5 C6 C7 . . 119.4(3) ?
    C5 C6 H6 . . 120.3 ?
    C7 C6 H6 . . 120.3 ?
    C9 C10 C11 . . 120.3(3) ?
    C9 C10 H10 . . 119.8 ?
    C11 C10 H10 . . 119.8 ?
    C7 C8 C3 . . 120.1(3) ?
    C7 C8 H8 . . 120.0 ?
    C3 C8 H8 . . 120.0 ?
    C12 C13 C14 . . 120.7(4) ?
    C12 C13 H13 . . 119.6 ?
    C14 C13 H13 . . 119.6 ?
    C8 C7 C6 . . 120.5(3) ?
    C8 C7 H7 . . 119.8 ?
    C6 C7 H7 . . 119.8 ?
    C6 C5 C4 . . 120.9(3) ?
    C6 C5 H5 . . 119.5 ?
    C4 C5 H5 . . 119.5 ?
    C13 C14 C9 . . 120.1(4) ?
    C13 C14 H14 . . 119.9 ?
    C9 C14 H14 . . 119.9 ?
    C13 C12 C11 . . 120.2(4) ?
    C13 C12 H12 . . 119.9 ?
    C11 C12 H12 . . 119.9 ?
    C12 C11 C10 . . 119.8(4) ?
    C12 C11 H11 . . 120.1 ?
    C10 C11 H11 . . 120.1 ?
    O1 S1 O2 . . 118.75(14) ?
    O1 S1 C15 . . 108.95(13) ?
    O2 S1 C15 . . 107.45(14) ?
    O1 S1 C1 . . 109.93(13) ?
    O2 S1 C1 . . 105.77(12) ?
    C15 S1 C1 . . 105.13(11) ?
    C16 C15 C20 . . 120.4(2) ?
    C16 C15 S1 . . 120.1(2) ?
    C20 C15 S1 . . 119.5(2) ?
    C20 C19 C18 . . 121.8(3) ?
    C20 C19 H19 . . 119.1 ?
    C18 C19 H19 . . 119.1 ?
    C19 C20 C15 . . 119.1(3) ?
    C19 C20 H20 . . 120.5 ?
    C15 C20 H20 . . 120.5 ?
    C17 C18 C19 . . 118.0(3) ?
    C17 C18 C21 . . 121.5(3) ?
    C19 C18 C21 . . 120.5(3) ?
    C15 C16 C17 . . 119.1(3) ?
    C15 C16 H16 . . 120.4 ?
    C17 C16 H16 . . 120.4 ?
    C18 C17 C16 . . 121.5(3) ?
    C18 C17 H17 . . 119.2 ?
    C16 C17 H17 . . 119.2 ?
    C18 C21 H21A . . 109.5 ?
    C18 C21 H21B . . 109.5 ?
    H21A C21 H21B . . 109.5 ?
    C18 C21 H21C . . 109.5 ?
    H21A C21 H21C . . 109.5 ?
    H21B C21 H21C . . 109.5 ?
loop_
    _geom_torsion_atom_site_label_1
    _geom_torsion_atom_site_label_2
    _geom_torsion_atom_site_label_3
    _geom_torsion_atom_site_label_4
    _geom_torsion_site_symmetry_1
    _geom_torsion_site_symmetry_2
    _geom_torsion_site_symmetry_3
    _geom_torsion_site_symmetry_4
    _geom_torsion
    _geom_torsion_publ_flag
    C2 C1 C9 C10 . . . . -105.1(3) ?
    S1 C1 C9 C10 . . . . 77.0(3) ?
    C2 C1 C9 C14 . . . . 75.1(3) ?
    S1 C1 C9 C14 . . . . -102.8(3) ?
    C9 C1 C2 C3 . . . . 3.9(4) ?
    S1 C1 C2 C3 . . . . -178.41(19) ?
    C9 C1 C2 Br . . . . -176.77(18) ?
    S1 C1 C2 Br . . . . 0.9(3) ?
    C8 C3 C2 C1 . . . . -122.7(3) ?
    C4 C3 C2 C1 . . . . 58.0(4) ?
    C8 C3 C2 Br . . . . 57.9(3) ?
    C4 C3 C2 Br . . . . -121.4(2) ?
    C8 C3 C4 C5 . . . . 0.2(4) ?
    C2 C3 C4 C5 . . . . 179.5(3) ?
    C14 C9 C10 C11 . . . . -0.7(5) ?
    C1 C9 C10 C11 . . . . 179.5(3) ?
    C4 C3 C8 C7 . . . . -0.1(4) ?
    C2 C3 C8 C7 . . . . -179.4(3) ?
    C3 C8 C7 C6 . . . . 0.1(5) ?
    C5 C6 C7 C8 . . . . -0.3(5) ?
    C7 C6 C5 C4 . . . . 0.4(5) ?
    C3 C4 C5 C6 . . . . -0.4(4) ?
    C12 C13 C14 C9 . . . . -0.9(6) ?
    C10 C9 C14 C13 . . . . 0.6(5) ?
    C1 C9 C14 C13 . . . . -179.6(3) ?
    C14 C13 C12 C11 . . . . 1.3(6) ?
    C13 C12 C11 C10 . . . . -1.4(6) ?
    C9 C10 C11 C12 . . . . 1.1(5) ?
    C2 C1 S1 O1 . . . . 45.3(2) ?
    C9 C1 S1 O1 . . . . -136.93(19) ?
    C2 C1 S1 O2 . . . . 174.6(2) ?
    C9 C1 S1 O2 . . . . -7.6(2) ?
    C2 C1 S1 C15 . . . . -71.9(2) ?
    C9 C1 S1 C15 . . . . 105.9(2) ?
    O1 S1 C15 C16 . . . . -3.0(3) ?
    O2 S1 C15 C16 . . . . -132.9(2) ?
    C1 S1 C15 C16 . . . . 114.8(2) ?
    O1 S1 C15 C20 . . . . 175.4(2) ?
    O2 S1 C15 C20 . . . . 45.5(2) ?
    C1 S1 C15 C20 . . . . -66.8(2) ?
    C18 C19 C20 C15 . . . . 1.6(5) ?
    C16 C15 C20 C19 . . . . -0.9(4) ?
    S1 C15 C20 C19 . . . . -179.2(2) ?
    C20 C19 C18 C17 . . . . -1.1(5) ?
    C20 C19 C18 C21 . . . . 179.5(3) ?
    C20 C15 C16 C17 . . . . -0.4(4) ?
    S1 C15 C16 C17 . . . . 178.0(2) ?
    C19 C18 C17 C16 . . . . -0.2(5) ?
    C21 C18 C17 C16 . . . . 179.2(3) ?
    C15 C16 C17 C18 . . . . 0.9(5) ?
loop_
    _geom_hbond_atom_site_label_D
    _geom_hbond_atom_site_label_H
    _geom_hbond_atom_site_label_A
    _geom_hbond_site_symmetry_A
    _geom_hbond_distance_DH
    _geom_hbond_distance_HA
    _geom_hbond_distance_DA
    _geom_hbond_angle_DHA
    C12 H12 Cg1 1_545 0.93 2.91 3.608(5) 133
    C19 H19 Cg1 7_556 0.93 2.88 3.786(4) 166
data_global
_journal_date_recd_electronic     2009-10-11
_journal_date_accepted     2009-10-14
_journal_name_full     'Acta Crystallographica, Section E'
_journal_year     2009
_journal_volume     65
_journal_issue     11
_journal_page_first     o2780
_journal_page_last     o2780
_journal_paper_category     QO
_journal_coeditor_code     CI2936
_publ_contact_author_name     'Than Zaw Oo'
_publ_contact_author_address
;   Department of Physics
     Yangon University,
     Myanmar.
;
_publ_contact_author_email     'Thanzawoo06@gmail.com'
_publ_contact_author_fax     '95 1502078'
_publ_contact_author_phone     '95 1502078'
_publ_section_title
;
2-Bromo-1,2-diphenylethenyl 4-methylphenyl sulfoxide
;
loop_
    _publ_author_name
    _publ_author_address
    ' Krishnaiah, M.'
;
Department of Physics
S.V. University
Tirupati 517502
India
;
    'Ravi Kumar, R.'
;
Department of Physics
S.V. University
Tirupati 517502
India
;
    'Thanzaw Oo '
;
Department of Physics
Yangon University
Myanmar
;
    'Thetmar Win'
;
Department of Physics
Yangon University
Myanmar
;
    ' Peeran, S. Ghouse'
;
Department of Chemistry
Sri Krishnadevaraya University
Anantapur
India
;
