# Supplementary material for: 2-Bromo-1,2-diphenylethenyl 4-methyl­phenyl sulfoxide
Source: Acta Crystallogr Sect E Struct Rep Online. 2009 Oct 17;65(Pt 11):o2780. doi: 10.1107/S1600536809042184 (PMC2971107; doi:10.1107/S1600536809042184)
Supplement: Supplementary file 2 [file e-65-o2780-Isup2.hkl]

#
# h,k,l, Fc-squared, Fo-squared, sigma(Fo-squared) and status flag
#
data_I
_shelx_title ' sgp32kr in                  C2/c'
_shelx_refln_list_code          4
_shelx_F_calc_maximum      516.36
_exptl_crystal_F_000      1680.00
_reflns_d_resolution_high  0.7419
 
loop_
 _symmetry_equiv_pos_as_xyz
 'x, y, z'
 '-x, y, -z+1/2'
 'x+1/2, y+1/2, z'
 '-x+1/2, y+1/2, -z+1/2'
 '-x, -y, -z'
 'x, -y, z-1/2'
 '-x+1/2, -y+1/2, -z'
 'x+1/2, -y+1/2, z-1/2'
 
_cell_length_a    21.5610
_cell_length_b     8.5050
_cell_length_c    21.1340
_cell_angle_alpha  90.000
_cell_angle_beta  106.044
_cell_angle_gamma  90.000
 
_shelx_F_squared_multiplier     1.000
 
loop_
 _refln_index_h
 _refln_index_k
 _refln_index_l
 _refln_F_squared_calc
 _refln_F_squared_meas
 _refln_F_squared_sigma
 _refln_observed_status
   2   0   0    12344.42    15053.14    243.91 o
   4   0   0   266623.91   248984.56   9172.04 o
   6   0   0    13993.37    14667.60    231.93 o
   8   0   0     8101.15     8485.01    139.37 o
  10   0   0     8256.30     7952.47    133.45 o
  12   0   0     1078.68     1057.25     40.85 o
  14   0   0     1046.61     1012.15     35.20 o
  16   0   0      401.11      364.68     41.72 o
  18   0   0     1085.39     1134.58     59.56 o
  20   0   0       21.95       75.57     49.20 o
  22   0   0      549.88      421.48     75.68 o
  24   0   0      688.48      753.44     89.25 o
  26   0   0       37.26       -6.79     78.55 o
   1   1   0    21244.23    15618.37   6313.31 o
   3   1   0    35089.64    40800.71    836.55 o
   5   1   0    11003.45    12177.66    136.63 o
   7   1   0     1507.04     1595.92     29.80 o
   9   1   0     2368.34     2822.27     39.36 o
  11   1   0     2089.97     2187.89     34.75 o
  13   1   0      358.43      344.36     18.66 o
  15   1   0       11.39       31.10     26.09 o
  17   1   0     2834.47     2692.75     59.46 o
  19   1   0        3.61       14.42     34.69 o
  21   1   0      407.50      426.53     65.53 o
  23   1   0      209.01      223.44     45.99 o
  25   1   0        9.29      -75.68     75.68 o
  27   1   0      298.25      350.75     89.25 o
   0   2   0    47955.01    49713.20    769.38 o
   2   2   0    22220.70    23858.05    631.70 o
   4   2   0    21941.82    21943.82   1218.27 o
   6   2   0    36771.30    38857.68    810.71 o
   8   2   0        7.41       15.08     21.92 o
  10   2   0     8869.79     8643.81    102.81 o
  12   2   0    10718.17    10704.29    126.85 o
  14   2   0        9.23       17.48     19.40 o
  16   2   0     5903.60     5750.74    112.75 o
  18   2   0      126.04      197.39     61.80 o
  20   2   0      533.31      433.87     58.09 o
  22   2   0      212.39      246.02     80.38 o
  24   2   0       34.91        8.28     62.38 o
  26   2   0       33.20       -7.83     78.82 o
   1   3   0     6170.00     6122.76     80.77 o
   3   3   0    38634.62    41670.33    503.35 o
   5   3   0     6582.39     7620.27    111.05 o
   7   3   0     5397.03     5130.21     69.81 o
   9   3   0     4975.10     4813.03     67.80 o
  11   3   0        6.94       -5.32     16.47 o
  13   3   0       17.43       -8.13     18.56 o
  15   3   0       34.14       64.12     45.27 o
  17   3   0      401.46      420.88     53.00 o
  19   3   0       81.43       22.78     49.08 o
  21   3   0     1200.59     1128.27    166.50 o
  23   3   0      184.13      152.80     63.38 o
  25   3   0      117.95        9.72     68.50 o
   0   4   0     5069.72     4801.05     83.94 o
   2   4   0     1100.80     1008.45     19.11 o
   4   4   0      101.87      149.34     14.47 o
   6   4   0      197.45      153.44     18.05 o
   8   4   0      663.56      653.71     36.43 o
  10   4   0     2328.37     2167.94     75.04 o
  12   4   0     5171.48     5388.54     80.08 o
  14   4   0        6.69       17.73     27.32 o
  16   4   0     2286.72     2531.16    170.03 o
  18   4   0      444.30      385.22     56.05 o
  20   4   0     1859.72     2314.09    150.06 o
  22   4   0        5.44       33.04     62.67 o
  24   4   0      480.92      514.89     75.41 o
   1   5   0       43.33       25.14     12.96 o
   3   5   0     7658.53     7209.29     97.20 o
   5   5   0     4139.80     3996.75     68.64 o
   7   5   0     4481.88     4228.33     73.32 o
   9   5   0     4070.02     3927.35     71.11 o
  11   5   0      680.77      638.03     31.72 o
  13   5   0     4371.86     4364.03     81.00 o
  15   5   0     1387.62     1270.97     52.97 o
  17   5   0      405.05      343.92     59.92 o
  19   5   0      240.39      195.47    100.22 o
  21   5   0        2.32      -31.49     59.87 o
  23   5   0       21.50      -46.39     86.64 o
   0   6   0        3.84      -57.15     57.15 o
   2   6   0      239.41      236.11     23.57 o
   4   6   0      324.67      332.51     26.14 o
   6   6   0        5.05       44.98     24.13 o
   8   6   0      191.87      188.18     27.24 o
  10   6   0      147.04      226.02     27.84 o
  12   6   0       12.55      -23.01     30.29 o
  14   6   0        5.40      -12.27     38.47 o
  16   6   0       47.84       -2.21     55.56 o
  18   6   0       35.73       27.96     61.31 o
  20   6   0      161.34      236.25     69.16 o
   1   7   0      254.05      207.68     39.57 o
   3   7   0     1462.78     1415.35     61.44 o
   5   7   0      130.82      105.65     25.75 o
   7   7   0      369.65      457.44     33.20 o
   9   7   0     3229.83     3263.91     69.27 o
  11   7   0       33.52       16.21     32.00 o
  13   7   0     1682.06     1709.81     53.49 o
  15   7   0      224.34      248.55     47.52 o
  17   7   0        7.20       15.27     65.52 o
  19   7   0      423.46      543.58    100.74 o
   0   8   0       56.94       24.53     50.89 o
   2   8   0        1.78        1.32     37.30 o
   4   8   0       22.90       27.85     37.73 o
   6   8   0      296.22      292.13     38.94 o
   8   8   0      112.87      115.30     44.18 o
  10   8   0       93.11      114.56     35.74 o
  12   8   0       21.80       43.28     45.91 o
  14   8   0       12.06      -49.06     49.06 o
  16   8   0       28.00       -7.96    100.87 o
  18   8   0       72.81       40.19     93.17 o
   1   9   0       94.61       63.63     40.50 o
   3   9   0      788.94      837.41     60.65 o
   5   9   0       12.14       32.48     46.37 o
   7   9   0      383.05      384.51     85.73 o
   9   9   0      171.69      122.51     52.93 o
  11   9   0        1.91      -45.45     45.45 o
  13   9   0       69.57      -14.38     65.01 o
  15   9   0       70.23       19.05    134.14 o
   0  10   0       14.53      -57.68     57.68 o
   2  10   0       27.61       24.64     52.59 o
   4  10   0        2.47       -1.58     53.76 o
   6  10   0      100.14       84.41     73.47 o
   8  10   0       93.13       85.52     53.21 o
  10  10   0       17.57       11.69     59.48 o
  12  10   0      101.20      122.09     61.34 o
 -27   1   1       15.76       -9.92     79.86 o
 -25   1   1      121.75      143.80     79.60 o
 -23   1   1       26.15       -5.61     42.85 o
 -21   1   1      328.24      438.55     43.22 o
 -19   1   1       13.60       12.52     34.86 o
 -17   1   1      405.37      384.76     37.28 o
 -15   1   1     6527.36     6482.61     83.05 o
 -13   1   1     1520.07     1557.75     30.01 o
 -11   1   1    43198.81    46389.31    513.24 o
  -9   1   1    19969.76    21587.88    242.05 o
  -7   1   1    17618.74    18932.00    211.52 o
  -5   1   1    77902.08    83581.84    913.72 o
  -3   1   1      108.80      155.97     24.76 o
  -1   1   1     2695.61     2894.74     48.29 o
   1   1   1      833.04      976.92     30.05 o
   3   1   1    11029.09    12200.22    212.08 o
   5   1   1     4110.98     4401.77     57.48 o
   7   1   1    52292.26    56884.34    730.73 o
   9   1   1    16310.14    18854.88    212.36 o
  11   1   1    15158.83    16060.01    183.51 o
  13   1   1     9407.14     9183.82    110.40 o
  15   1   1      628.39      678.42     33.65 o
  17   1   1     7330.53     6983.01    115.17 o
  19   1   1      632.17      717.51     60.24 o
  21   1   1      991.64      933.90     52.10 o
  23   1   1      430.34      382.75     48.84 o
  25   1   1        0.95       73.33     79.34 o
  27   1   1      188.26       58.46     85.60 o
 -26   2   1       88.17      -59.24     78.29 o
 -24   2   1      138.65      107.57     61.26 o
 -22   2   1      136.49      148.49    105.17 o
 -20   2   1       62.67       69.52     49.04 o
 -18   2   1      471.24      442.87     39.21 o
 -16   2   1       48.01       18.72     35.57 o
 -14   2   1     4750.82     4401.59    118.67 o
 -12   2   1     3529.34     3501.42     49.53 o
 -10   2   1     3184.00     2968.69     41.80 o
  -8   2   1    20640.41    21973.61    245.71 o
  -6   2   1       36.85       84.93     17.49 o
  -4   2   1    18465.53    19023.38    532.05 o
  -2   2   1    36995.24    40287.53    958.44 o
   0   2   1    84638.26    86374.96   1111.32 o
   2   2   1    19080.80    21914.73    511.97 o
   4   2   1      858.13      869.52     17.31 o
   6   2   1     4805.15     5156.48     68.65 o
   8   2   1     8262.79     8978.72    115.33 o
  10   2   1     6724.39     6414.97     78.96 o
  12   2   1      759.22      701.22     23.71 o
  14   2   1     1802.34     1720.22     43.80 o
  16   2   1     2498.85     2427.08     99.84 o
  18   2   1      316.75      303.89     37.28 o
  20   2   1      895.53      739.36    127.75 o
  22   2   1       42.91       -6.63     59.11 o
  24   2   1      232.93      329.90     66.03 o
  26   2   1        2.98       80.12     84.56 o
 -25   3   1       76.28       58.05     66.88 o
 -23   3   1      203.07      172.70     61.52 o
 -21   3   1      359.74      479.02     63.44 o
 -19   3   1        9.06       31.26     50.43 o
 -17   3   1     1460.86     1552.31     71.84 o
 -15   3   1     2834.49     2898.38     60.57 o
 -13   3   1      164.09      159.38     19.36 o
 -11   3   1      482.41      504.71     24.84 o
  -9   3   1    10180.33    10322.83    144.59 o
  -7   3   1      272.78      284.14     19.51 o
  -5   3   1    20337.69    21896.08    299.91 o
  -3   3   1     4923.79     4804.38     72.53 o
  -1   3   1     1120.29     1228.74     19.45 o
   1   3   1    21111.33    20699.60    230.27 o
   3   3   1     7719.30     8349.11    157.23 o
   5   3   1    21826.07    23507.33    373.12 o
   7   3   1     4533.39     4893.04     76.71 o
   9   3   1      541.57      549.43     22.78 o
  11   3   1     4798.95     4740.17     69.13 o
  13   3   1      169.36      195.84     40.83 o
  15   3   1     1760.27     1678.84     79.99 o
  17   3   1       39.06       82.57    107.78 o
  19   3   1      116.22      122.75     52.91 o
  21   3   1       69.69       79.33     58.71 o
  23   3   1      240.09      287.41     64.49 o
  25   3   1        8.79      -64.78     65.75 o
 -24   4   1       37.34       78.43     67.04 o
 -22   4   1      182.30      101.75     61.80 o
 -20   4   1       51.17       68.03     56.27 o
 -18   4   1     2710.33     2622.67    106.09 o
 -16   4   1     1197.13     1134.90     67.22 o
 -14   4   1     9985.74     9900.00    170.87 o
 -12   4   1      714.62      714.19     31.85 o
 -10   4   1     3222.58     2975.86     57.29 o
  -8   4   1     7459.00     7952.64    120.37 o
  -6   4   1      208.48      176.51     19.01 o
  -4   4   1    10359.42    10284.63    147.76 o
  -2   4   1     6844.67     7108.48     84.35 o
   0   4   1     6774.84     7265.42     85.98 o
   2   4   1     3801.47     3780.71     48.57 o
   4   4   1     7422.86     7445.30     98.31 o
   6   4   1        9.44       18.70     19.70 o
   8   4   1     2885.49     2980.02     55.39 o
  10   4   1     6416.96     6208.77     99.13 o
  12   4   1      256.23      280.53     26.07 o
  14   4   1     3203.86     3090.48     74.91 o
  16   4   1      992.89      890.85     63.95 o
  18   4   1      664.38      681.98     65.90 o
  20   4   1      917.38     1002.10    136.49 o
  22   4   1       23.32       14.59     61.97 o
  24   4   1      477.93      430.31     92.65 o
 -23   5   1      154.93      162.74     69.75 o
 -21   5   1       60.29       91.24     62.43 o
 -19   5   1       76.68       22.28     57.11 o
 -17   5   1      312.99      256.16     57.06 o
 -15   5   1       71.52      112.84     32.77 o
 -13   5   1     1700.55     1715.13     41.89 o
 -11   5   1       65.04       32.80     24.54 o
  -9   5   1     2110.07     2221.73     49.16 o
  -7   5   1     1786.20     1626.18     40.85 o
  -5   5   1     6576.97     6889.88    106.93 o
  -3   5   1    10900.48    10940.80    141.62 o
  -1   5   1       10.28        5.57     12.70 o
   1   5   1     5376.35     5009.74     63.62 o
   3   5   1     1262.70     1211.88     27.83 o
   5   5   1     3284.86     3078.99     58.54 o
   7   5   1      766.61      751.69     29.76 o
   9   5   1     5086.02     4916.79    144.05 o
  11   5   1      740.37      788.42     34.22 o
  13   5   1     8003.59     7637.16    123.73 o
  15   5   1     1223.83     1252.20     71.22 o
  17   5   1      183.92      179.69     60.68 o
  19   5   1        4.65       47.19     76.99 o
  21   5   1       64.83      101.79     63.22 o
  23   5   1        1.45       24.79     78.29 o
 -22   6   1       15.40       94.47     85.60 o
 -20   6   1      298.52      381.63     71.33 o
 -18   6   1      285.50      389.11     68.17 o
 -16   6   1       11.38        8.63     37.97 o
 -14   6   1       74.90       92.06     28.57 o
 -12   6   1     1454.64     1438.61     46.64 o
 -10   6   1      456.53      470.16     42.57 o
  -8   6   1     3205.80     3108.93     62.88 o
  -6   6   1     5839.73     6189.57    148.15 o
  -4   6   1       84.67       51.76     22.81 o
  -2   6   1    17279.61    17881.75    254.68 o
   0   6   1     3272.62     3351.74     62.29 o
   2   6   1     8389.98     8936.40    119.91 o
   4   6   1     7098.77     7014.28    110.55 o
   6   6   1       16.26       35.69     23.77 o
   8   6   1     5291.42     5413.24     92.54 o
  10   6   1       39.68       52.15     27.32 o
  12   6   1      409.42      439.01     34.85 o
  14   6   1       33.62       -3.56     39.17 o
  16   6   1       98.53      137.11     59.02 o
  18   6   1       40.88       50.96     60.43 o
  20   6   1      111.76      121.40     68.05 o
 -19   7   1      138.36      204.11     72.70 o
 -17   7   1        6.40       24.73     62.94 o
 -15   7   1      189.39      259.66     46.53 o
 -13   7   1      665.65      680.41     42.37 o
 -11   7   1        2.12       10.69     31.87 o
  -9   7   1       14.53       49.74     30.40 o
  -7   7   1       35.70       18.49     28.16 o
  -5   7   1       14.09       10.02     27.39 o
  -3   7   1       68.41       35.98     31.78 o
  -1   7   1       45.85       67.43     31.63 o
   1   7   1       18.48        8.29     50.89 o
   3   7   1        5.29       13.00     30.08 o
   5   7   1       50.42       -8.85     42.39 o
   7   7   1       25.44       27.72     27.71 o
   9   7   1      519.76      537.71     42.60 o
  11   7   1       70.57      103.10     32.80 o
  13   7   1      151.11      155.65     42.25 o
  15   7   1      110.86      128.60     60.59 o
  17   7   1       13.32      167.49     65.96 o
  19   7   1      217.10      297.91     80.51 o
 -18   8   1       76.07       45.93     92.39 o
 -16   8   1      129.14      146.74    191.30 o
 -14   8   1      165.70      177.61     40.42 o
 -12   8   1      658.50      729.56     61.55 o
 -10   8   1       87.51       45.68     33.53 o
  -8   8   1      752.97      728.28     46.88 o
  -6   8   1      380.73      460.61     45.76 o
  -4   8   1        2.72       19.08     57.15 o
  -2   8   1     2809.67     2372.99    355.84 o
   0   8   1     2437.56     2223.69     79.62 o
   2   8   1       92.75      105.93     39.89 o
   4   8   1     1686.37     1561.81     71.77 o
   6   8   1       13.91      -26.08     37.66 o
   8   8   1     1141.02     1145.75     52.59 o
  10   8   1       83.95       84.06     41.49 o
  12   8   1       23.22       29.76     37.13 o
  14   8   1      293.48      453.98     52.32 o
  16   8   1       26.48       12.40     96.69 o
  18   8   1      100.65      270.63     94.73 o
 -17   9   1       41.37      159.72    102.56 o
 -15   9   1        6.76       34.65     84.95 o
 -13   9   1       10.97      -48.06     48.06 o
 -11   9   1       20.40      -11.58     47.20 o
  -9   9   1       57.25       51.53     45.51 o
  -7   9   1       14.31       54.68     48.21 o
  -5   9   1       53.08      127.53     48.99 o
  -3   9   1       81.23      162.12     48.62 o
  -1   9   1       94.82       60.39     40.02 o
   1   9   1      330.33      419.22     50.83 o
   3   9   1       85.91      125.90     48.81 o
   5   9   1        4.02       47.31     48.97 o
   7   9   1       24.15       22.64     45.46 o
   9   9   1        9.46      -12.46     44.57 o
  11   9   1       21.76       15.40     47.12 o
  13   9   1       55.72       62.51     66.53 o
  15   9   1       98.53       42.54    132.58 o
 -12  10   1      177.57      104.74     54.81 o
 -10  10   1        1.37      141.04     60.88 o
  -8  10   1      127.14      168.84     58.77 o
  -6  10   1       29.74       29.18     47.14 o
  -4  10   1        7.53       23.87     51.98 o
  -2  10   1       25.55        0.91     49.58 o
   0  10   1       73.61       91.37     52.68 o
   2  10   1        2.02        9.31     52.13 o
   4  10   1      185.46      129.98     73.20 o
   6  10   1       44.65       28.10     54.83 o
   8  10   1      197.00      167.11     59.69 o
  10  10   1      173.87      176.84     56.83 o
  12  10   1       34.46      -84.30     84.30 o
 -26   0   2      370.46      317.35     82.73 o
 -24   0   2        4.04      -40.97     65.51 o
 -22   0   2      858.50     1058.00     87.17 o
 -20   0   2      162.80       74.54     47.22 o
 -18   0   2       31.76       13.15     41.23 o
 -16   0   2      181.89      205.58     34.68 o
 -14   0   2     3008.42     2740.10     60.68 o
 -12   0   2     1820.46     2196.19     50.23 o
 -10   0   2     1093.92     1013.27     30.98 o
  -8   0   2     5393.60     5397.35     92.39 o
  -6   0   2     2201.41     2193.77     41.82 o
  -4   0   2   127026.27   128100.41   3078.68 o
  -2   0   2    71550.34    73116.31   1485.90 o
   0   0   2    37896.06    39367.76    827.17 o
   2   0   2     3737.21     4837.48    143.80 o
   4   0   2     2540.44     2792.72     90.56 o
   6   0   2   158318.30   167702.45   4272.46 o
   8   0   2    10641.06    13765.25    429.31 o
  10   0   2    28358.53    30208.01    475.19 o
  12   0   2      213.21      200.72     71.98 o
  14   0   2     1237.01     1292.99     67.85 o
  16   0   2      198.35      268.46     44.20 o
  18   0   2     1603.98     1454.31     66.88 o
  20   0   2      541.91      479.80     56.16 o
  22   0   2       78.54       67.59     68.38 o
  24   0   2      149.46      150.85     76.99 o
  26   0   2      242.22      239.06     87.95 o
 -27   1   2        3.89      127.36     83.51 o
 -25   1   2      352.31      317.61     78.55 o
 -23   1   2       24.60       -8.35     44.79 o
 -21   1   2      953.21      955.48     50.11 o
 -19   1   2       49.91       77.24     42.20 o
 -17   1   2      299.51      315.09     30.88 o
 -15   1   2     1089.93     1055.41     27.19 o
 -13   1   2      338.38      367.15     19.55 o
 -11   1   2     2549.69     2885.46     42.08 o
  -9   1   2      248.77      266.90     16.02 o
  -7   1   2      674.47      662.78     16.57 o
  -5   1   2     9804.90    10353.17    128.38 o
  -3   1   2     8350.78     9158.45    139.26 o
  -1   1   2    21753.99    25043.40    305.34 o
   1   1   2    10419.17    11342.64    181.87 o
   3   1   2    30798.74    34849.25    469.82 o
   5   1   2     3796.76     3741.72     55.32 o
   7   1   2     9890.87    10433.87    145.83 o
   9   1   2     5031.88     5286.97     71.77 o
  11   1   2      328.71      369.06     16.57 o
  13   1   2       89.79      118.29     25.89 o
  15   1   2       47.81       34.40     27.82 o
  17   1   2        1.47       13.72     30.43 o
  19   1   2        6.99       64.85     36.76 o
  21   1   2       18.13      -21.87     51.35 o
  23   1   2      265.67      197.21     60.98 o
  25   1   2        0.70      -36.54     76.99 o
 -26   2   2       95.75      102.04     82.73 o
 -24   2   2      163.95      113.06     59.91 o
 -22   2   2       98.80      139.23     53.98 o
 -20   2   2     2842.17     2697.26    146.15 o
 -18   2   2       17.10       -8.43     32.75 o
 -16   2   2     2469.74     2513.57     47.71 o
 -14   2   2      424.64      477.35     22.77 o
 -12   2   2      601.23      554.08     19.83 o
 -10   2   2     3434.75     3176.70     43.92 o
  -8   2   2     8248.66     7918.11    102.35 o
  -6   2   2     1556.70     1560.70     25.82 o
  -4   2   2      773.36      738.67     18.86 o
  -2   2   2    11839.25    12218.24    301.31 o
   0   2   2    12249.66    13432.29    184.59 o
   2   2   2    57771.43    62929.79    846.57 o
   4   2   2      117.56      123.49      9.87 o
   6   2   2    13467.01    13809.76    171.63 o
   8   2   2    15718.78    16061.87    199.54 o
  10   2   2      693.60      648.03     21.17 o
  12   2   2    13092.28    13328.62    155.59 o
  14   2   2      703.99      686.35     33.36 o
  16   2   2     2852.80     2730.46     85.05 o
  18   2   2      493.92      534.74     43.92 o
  20   2   2        9.55      -46.19     86.12 o
  22   2   2       37.50      -57.66     57.66 o
  24   2   2        2.52      -54.53     80.12 o
 -25   3   2      379.75      420.37     72.90 o
 -23   3   2      512.50      511.97     66.91 o
 -21   3   2      400.18      422.64     71.77 o
 -19   3   2     1066.81     1052.89     84.95 o
 -17   3   2      429.13      450.19     52.97 o
 -15   3   2     1133.90     1054.71     36.67 o
 -13   3   2       28.76       28.57     17.92 o
 -11   3   2       85.19      129.72     16.82 o
  -9   3   2      900.73      918.23     29.21 o
  -7   3   2     7011.67     7510.62    111.46 o
  -5   3   2    13832.65    13811.35    622.43 o
  -3   3   2     5459.61     6442.38     94.55 o
  -1   3   2     4388.48     4409.55     53.57 o
   1   3   2       37.83       19.23      8.50 o
   3   3   2     1245.61     1129.58     29.14 o
   5   3   2     9115.66     9689.89    138.67 o
   7   3   2     2212.75     2185.51     41.67 o
   9   3   2    13624.03    13869.93    176.02 o
  11   3   2     3263.90     2994.47     49.55 o
  13   3   2     9491.72     9558.23    205.88 o
  15   3   2     3734.63     3150.85     97.59 o
  17   3   2       47.11        9.77     60.55 o
  19   3   2       51.83       49.20     53.47 o
  21   3   2        6.90      -15.20     57.91 o
  23   3   2      240.52      240.62     67.83 o
  25   3   2       11.26      104.65    127.62 o
 -24   4   2       14.37       -2.91     85.47 o
 -22   4   2      459.36      349.17     64.63 o
 -20   4   2      562.03      684.36    105.43 o
 -18   4   2     1556.83     1636.23    183.86 o
 -16   4   2     3039.96     3266.19     97.92 o
 -14   4   2    10420.54    10631.66    161.89 o
 -12   4   2       49.43       35.05     23.25 o
 -10   4   2     9134.67     9003.32    135.95 o
  -8   4   2     2888.10     2763.79     83.67 o
  -6   4   2      144.50      128.73     22.26 o
  -4   4   2     8286.71     7958.10    117.37 o
  -2   4   2     5647.89     5167.58     63.46 o
   0   4   2     5218.96     5301.50     65.15 o
   2   4   2      375.07      298.74     28.19 o
   4   4   2     1131.64     1338.92     27.63 o
   6   4   2     1620.45     1581.67     36.01 o
   8   4   2     3068.68     3175.84     58.10 o
  10   4   2      206.69      215.28     23.17 o
  12   4   2     1358.19     1509.26     40.41 o
  14   4   2     2170.66     2267.51     84.27 o
  16   4   2      603.96      668.53     60.45 o
  18   4   2     1537.74     1722.39    151.50 o
  20   4   2       32.18      -15.54    120.05 o
  22   4   2      625.75      771.14    138.06 o
 -23   5   2        3.83        3.89     64.17 o
 -21   5   2       13.08      -77.26     81.69 o
 -19   5   2      252.84      350.91     92.52 o
 -17   5   2     1262.59     1297.22     74.24 o
 -15   5   2       36.25       43.73     30.53 o
 -13   5   2     1877.74     1739.12     48.43 o
 -11   5   2     3230.31     3080.65     89.22 o
  -9   5   2      567.23      483.13     28.41 o
  -7   5   2     9011.23     8770.14    133.06 o
  -5   5   2      468.38      418.85     29.95 o
  -3   5   2      178.18      174.03     22.47 o
  -1   5   2     5460.84     5062.14     64.36 o
   1   5   2     2568.61     2662.08     44.93 o
   3   5   2     2968.26     2870.65     47.19 o
   5   5   2     5778.13     5675.28     80.15 o
   7   5   2     1413.98     1325.07     36.79 o
   9   5   2     2730.51     2794.15     56.78 o
  11   5   2     6529.49     6440.23    112.29 o
  13   5   2      741.11      684.76     72.45 o
  15   5   2      962.03      942.39     94.21 o
  17   5   2      180.44      157.04     66.16 o
  19   5   2      155.87       80.58     58.53 o
  21   5   2       49.76        0.70    116.14 o
 -22   6   2        1.30       68.38    141.45 o
 -20   6   2       45.78      127.99     85.99 o
 -18   6   2      348.22      391.15     63.65 o
 -16   6   2       76.53      125.03     40.19 o
 -14   6   2     1151.71     1290.07     47.25 o
 -12   6   2      474.29      515.56     34.57 o
 -10   6   2      280.12      282.73     30.27 o
  -8   6   2     2409.84     2549.94     55.72 o
  -6   6   2       67.91       81.57     24.77 o
  -4   6   2     2228.01     2106.88     47.35 o
  -2   6   2       28.74       35.11     36.31 o
   0   6   2     2393.99     2248.41     48.51 o
   2   6   2      469.63      488.61     24.35 o
   4   6   2      799.39      781.37     30.99 o
   6   6   2       14.81       40.15     24.33 o
   8   6   2      196.11      207.14     35.73 o
  10   6   2      778.25      744.27     35.10 o
  12   6   2      159.14      227.06     34.66 o
  14   6   2      589.04      496.73     59.54 o
  16   6   2      254.55      325.69     64.20 o
  18   6   2      491.28      545.04     71.11 o
  20   6   2        7.80       12.45     68.60 o
 -19   7   2      102.78       23.84     72.06 o
 -17   7   2      560.68      570.85     73.14 o
 -15   7   2      387.56      430.34     44.83 o
 -13   7   2     1681.38     1753.27     55.34 o
 -11   7   2     1372.43     1573.04     50.69 o
  -9   7   2       66.81       86.82     32.06 o
  -7   7   2     3400.66     3463.95     70.33 o
  -5   7   2     3157.28     3008.36     61.99 o
  -3   7   2     2243.76     2171.44     59.57 o
  -1   7   2     1038.33      947.80     42.21 o
   1   7   2       17.60       25.32     36.15 o
   3   7   2      667.09      665.74     39.50 o
   5   7   2     1044.18      983.39     57.32 o
   7   7   2     1043.14     1004.51     38.61 o
   9   7   2      292.20      308.08     32.71 o
  11   7   2     1492.92     1483.65     56.80 o
  13   7   2      361.58      341.33     47.49 o
  15   7   2      689.28      818.16     72.18 o
  17   7   2      666.14      602.10     75.00 o
  19   7   2      142.54      167.85     77.12 o
 -18   8   2        3.98       91.86     89.78 o
 -16   8   2       62.31       27.86     49.78 o
 -14   8   2      102.52       89.80     52.70 o
 -12   8   2       70.54       38.20     34.60 o
 -10   8   2     1083.58     1080.95     49.53 o
  -8   8   2        3.40      -35.10     35.10 o
  -6   8   2      557.46      613.90     42.60 o
  -4   8   2      224.08      216.02     35.60 o
  -2   8   2       73.28       64.24     36.80 o
   0   8   2      126.96      225.71     54.02 o
   2   8   2        5.87      -28.27     37.56 o
   4   8   2       85.46      135.01     48.67 o
   6   8   2       36.45        2.93     57.01 o
   8   8   2       17.14       59.79     38.96 o
  10   8   2      338.95      345.19     45.31 o
  12   8   2      170.11      264.44     48.58 o
  14   8   2      296.34      382.39     71.35 o
  16   8   2      197.61      338.72     75.61 o
  18   8   2       11.59      201.47    100.48 o
 -17   9   2      169.75      242.19     97.08 o
 -15   9   2        0.75      -40.66     67.75 o
 -13   9   2      117.83       70.80     49.01 o
 -11   9   2      288.42      367.43     51.67 o
  -9   9   2        8.45      -21.73     44.57 o
  -7   9   2      484.96      456.79     50.56 o
  -5   9   2      355.35      381.68     71.90 o
  -3   9   2       22.48       56.48     42.64 o
  -1   9   2      308.93      314.03     48.01 o
   1   9   2       30.94      140.23     48.99 o
   3   9   2      794.35      955.44     61.89 o
   5   9   2      149.11       95.77     49.10 o
   7   9   2        4.54      -47.42     47.42 o
   9   9   2       65.23       77.32     63.01 o
  11   9   2      147.45       29.95     65.59 o
  13   9   2       36.26      -75.96    101.78 o
 -12  10   2       92.81       71.07     68.48 o
 -10  10   2      243.92      112.63     61.08 o
  -8  10   2        9.58       22.28     60.81 o
  -6  10   2       51.22      -20.50     52.85 o
  -4  10   2       61.12       33.62     48.48 o
  -2  10   2        0.71      -50.10     50.10 o
   0  10   2      142.08      251.63     93.82 o
   2  10   2      127.84      188.09     56.36 o
   4  10   2       77.99       45.12     53.98 o
   6  10   2       40.99      126.74     60.81 o
   8  10   2      113.70      136.31     89.65 o
  10  10   2      143.95       82.67     60.97 o
  12  10   2        0.59       15.66     82.99 o
 -27   1   3       40.04       94.21     77.51 o
 -25   1   3       81.12       87.95     72.03 o
 -23   1   3       94.80      181.38     69.16 o
 -21   1   3      178.80      158.03     38.60 o
 -19   1   3     1187.23     1225.16     51.02 o
 -17   1   3     4845.40     4645.86     72.18 o
 -15   1   3     1643.25     1630.65     41.02 o
 -13   1   3    12772.27    12588.16    147.70 o
 -11   1   3      413.02      409.84     17.74 o
  -9   1   3    23281.47    23545.24    263.66 o
  -7   1   3    34953.99    36745.79    405.74 o
  -5   1   3    34395.29    35811.91    433.30 o
  -3   1   3     2934.32     3364.08     44.49 o
  -1   1   3    11538.80    12270.63    285.72 o
   1   1   3    15154.15    16776.96    552.60 o
   3   1   3    31466.33    35102.48    473.94 o
   5   1   3     2645.85     2917.84     44.88 o
   7   1   3     6790.36     7101.86    101.37 o
   9   1   3    11112.92    11315.06    159.13 o
  11   1   3      123.49      116.10     19.34 o
  13   1   3     5357.22     4859.62    169.37 o
  15   1   3     3875.31     3811.88    144.60 o
  17   1   3       66.55       86.29     31.78 o
  19   1   3     2024.75     2153.00     66.88 o
  21   1   3       20.55       32.26     41.33 o
  23   1   3      823.84      884.66     57.92 o
  25   1   3      126.60      113.79     82.47 o
 -26   2   3        6.32      -13.05     75.42 o
 -24   2   3      207.87      201.62     62.28 o
 -22   2   3      253.18      293.74     58.19 o
 -20   2   3     2502.10     2199.22    119.40 o
 -18   2   3      253.13      350.40     36.69 o
 -16   2   3     9856.19     9198.19    189.44 o
 -14   2   3      600.54      599.39     24.71 o
 -12   2   3    14085.59    13950.31    162.10 o
 -10   2   3     6516.90     6220.44     76.55 o
  -8   2   3     7293.85     7071.91     92.68 o
  -6   2   3     1358.76     1122.03     24.39 o
  -4   2   3     7562.45     7528.22    107.43 o
  -2   2   3    15812.48    17242.70    230.15 o
   0   2   3     1330.04     1229.11     23.28 o
   2   2   3      367.70      439.57     18.85 o
   4   2   3     1983.13     2130.57     35.96 o
   6   2   3      167.30      199.04     25.92 o
   8   2   3     3428.51     3412.33     50.18 o
  10   2   3     2128.41     2352.36     39.42 o
  12   2   3     5795.40     5576.34    204.89 o
  14   2   3      788.31      697.33     46.52 o
  16   2   3     1150.87     1129.43     48.64 o
  18   2   3      541.50      551.09     44.19 o
  20   2   3      220.21      249.08     56.70 o
  22   2   3      865.37      817.93     89.38 o
  24   2   3        0.45      -59.72     64.49 o
 -25   3   3      340.19      356.69     69.18 o
 -23   3   3      192.27      272.26     61.35 o
 -21   3   3     1142.20     1271.45    111.05 o
 -19   3   3      832.29      948.24     63.51 o
 -17   3   3        2.98      -21.56     30.86 o
 -15   3   3       15.42       43.78     24.56 o
 -13   3   3      520.35      583.72     23.84 o
 -11   3   3      343.23      382.28     19.00 o
  -9   3   3     7037.65     6641.62     89.10 o
  -7   3   3     1665.66     1600.90     34.53 o
  -5   3   3     1083.20     1222.39     33.60 o
  -3   3   3    23396.94    24222.60    470.41 o
  -1   3   3    12209.50    13208.21    184.23 o
   1   3   3    11794.41    12630.80    176.95 o
   3   3   3    40253.01    43908.93    530.86 o
   5   3   3      888.13      858.28     23.64 o
   7   3   3    12831.55    12758.52    180.60 o
   9   3   3     7601.19     7642.39    102.34 o
  11   3   3     3968.82     3888.25     59.72 o
  13   3   3     1950.70     2102.00     71.52 o
  15   3   3      179.10      215.95     48.47 o
  17   3   3       12.67       18.69     48.57 o
  19   3   3      425.66      302.50     56.05 o
  21   3   3        2.68      -35.05     56.87 o
  23   3   3        4.94      -40.35     64.91 o
 -24   4   3        3.26        7.92     65.01 o
 -22   4   3      315.38      253.59     62.02 o
 -20   4   3       69.74      110.09     56.19 o
 -18   4   3     1310.62     1262.80     71.66 o
 -16   4   3     2564.22     2548.35     59.81 o
 -14   4   3      159.65      192.66     29.00 o
 -12   4   3     7453.61     7331.99    178.59 o
 -10   4   3     1363.45     1201.06     35.34 o
  -8   4   3     3375.31     3185.22     78.80 o
  -6   4   3      123.43      126.59     18.55 o
  -4   4   3     5376.55     5629.91    169.74 o
  -2   4   3      666.68      728.78     17.27 o
   0   4   3    26026.84    27222.34    303.28 o
   2   4   3       18.53       30.38     14.55 o
   4   4   3    11373.07    12176.25    155.40 o
   6   4   3     9313.32     9916.90    145.05 o
   8   4   3      528.38      561.43     24.61 o
  10   4   3     1495.43     1452.99     37.40 o
  12   4   3     1064.75      979.10     41.33 o
  14   4   3      914.95      984.50     79.73 o
  16   4   3      477.74      484.82     56.77 o
  18   4   3     1154.01     1030.74     70.80 o
  20   4   3       16.05       -1.58     58.72 o
  22   4   3      621.84      538.14    130.75 o
 -23   5   3        4.73       30.28     89.52 o
 -21   5   3       90.59      107.56     62.58 o
 -19   5   3       95.68      195.51     58.11 o
 -17   5   3      127.13      177.58     41.24 o
 -15   5   3       39.27       68.98     30.18 o
 -13   5   3        9.04        4.92     37.82 o
 -11   5   3      104.70      102.78     26.44 o
  -9   5   3      141.07      164.74     23.38 o
  -7   5   3     8272.20     8596.97    131.21 o
  -5   5   3      105.06       95.57     20.72 o
  -3   5   3     4636.86     4559.22     66.42 o
  -1   5   3     2309.38     2157.63     33.90 o
   1   5   3     6279.15     6169.19     76.67 o
   3   5   3     9139.43     9153.31    121.09 o
   5   5   3      191.43      184.43     19.68 o
   7   5   3     5492.55     5092.43     85.06 o
   9   5   3      218.52      242.70     24.63 o
  11   5   3     3972.64     3831.05     71.97 o
  13   5   3     2952.51     2896.83    202.13 o
  15   5   3      179.47      213.48     53.67 o
  17   5   3       79.67      134.53     55.60 o
  19   5   3      143.15      -21.61     68.25 o
  21   5   3        1.88      -20.13     63.39 o
 -22   6   3      176.20      337.50     79.99 o
 -20   6   3       29.68       58.95     82.99 o
 -18   6   3      284.70      259.88     64.40 o
 -16   6   3      102.97       67.55     34.75 o
 -14   6   3      165.77      132.75     33.48 o
 -12   6   3     1745.76     1697.89     49.48 o
 -10   6   3      715.86      766.06     35.82 o
  -8   6   3      180.30      152.94     26.38 o
  -6   6   3     4252.71     3938.71     86.49 o
  -4   6   3     3317.04     3170.50     60.82 o
  -2   6   3     4762.75     4477.91     76.02 o
   0   6   3     9220.32     9038.36    136.86 o
   2   6   3     1908.85     1865.72     38.68 o
   4   6   3     3293.65     3227.73     61.78 o
   6   6   3     4833.95     4745.20     82.81 o
   8   6   3      857.06      906.68     35.60 o
  10   6   3      857.26      798.69     36.21 o
  12   6   3      623.89      626.87     44.27 o
  14   6   3        2.66        3.50     87.17 o
  16   6   3      272.45      279.91     62.50 o
  18   6   3      160.22      128.77     64.78 o
  20   6   3       50.34       71.77     65.94 o
 -21   7   3       34.92       80.64     91.86 o
 -19   7   3       74.54      190.68     72.15 o
 -17   7   3      418.25      363.67     52.96 o
 -15   7   3      107.20      113.86     59.97 o
 -13   7   3       58.10       56.38     34.68 o
 -11   7   3       68.37       47.90     32.41 o
  -9   7   3        0.63       21.68     30.38 o
  -7   7   3      124.40      159.12     28.80 o
  -5   7   3        9.83       14.51     27.88 o
  -3   7   3      492.02      521.87     37.46 o
  -1   7   3        6.17       -9.81     33.50 o
   1   7   3        2.49       -6.24     33.69 o
   3   7   3      137.14       42.90     32.64 o
   5   7   3       66.94       61.44     40.14 o
   7   7   3      438.98      423.92     32.65 o
   9   7   3       16.48       30.51     36.39 o
  11   7   3      425.78      438.29     36.51 o
  13   7   3      281.67      454.44     63.64 o
  15   7   3      181.05      199.23     63.86 o
  17   7   3      295.61      301.96     72.80 o
  19   7   3        3.69       79.60     90.56 o
 -18   8   3      100.36      165.55    137.67 o
 -16   8   3      150.76      133.01     44.48 o
 -14   8   3        0.90      -23.19     38.60 o
 -12   8   3      186.35      253.07     39.14 o
 -10   8   3      275.34      310.44     37.65 o
  -8   8   3      396.92      361.38     43.41 o
  -6   8   3      457.98      406.56     40.77 o
  -4   8   3      503.27      630.25     49.83 o
  -2   8   3       34.85      -10.16     37.60 o
   0   8   3     1143.70     1193.33     98.91 o
   2   8   3      530.97      482.43     47.49 o
   4   8   3     1373.78     1427.78     93.17 o
   6   8   3     1617.99     1450.61    105.35 o
   8   8   3       94.34      110.88     40.91 o
  10   8   3     1844.63     2024.50    127.10 o
  12   8   3      503.50      469.29     62.02 o
  14   8   3      319.01      378.21     70.10 o
  16   8   3      284.20      285.99     76.68 o
 -17   9   3       81.47      141.56    119.01 o
 -15   9   3      103.37       84.15     45.48 o
 -13   9   3       19.07       39.77     49.80 o
 -11   9   3       58.99       14.16     41.44 o
  -9   9   3       13.79       59.74     54.32 o
  -7   9   3      164.29      156.19     53.50 o
  -5   9   3      189.90      126.20     48.81 o
  -3   9   3      341.92      361.49     52.06 o
  -1   9   3      619.73      662.43    126.57 o
   1   9   3       75.84       22.53     40.48 o
   3   9   3      228.32      348.91     52.41 o
   5   9   3      311.95      219.35     48.60 o
   7   9   3       23.95       65.89     56.76 o
   9   9   3      700.77      610.23     68.88 o
  11   9   3      120.07      107.23     64.51 o
  13   9   3      146.08       33.14    122.40 o
 -12  10   3       13.43       40.82     53.69 o
 -10  10   3      133.71      127.10     61.16 o
  -8  10   3       12.77       38.04     52.65 o
  -6  10   3       58.08       85.65     53.27 o
  -4  10   3       40.37       80.77     58.20 o
  -2  10   3       80.92      110.46     50.75 o
   0  10   3      284.90      327.67     58.70 o
   2  10   3        1.12      -41.91    104.52 o
   4  10   3      262.29      182.92     55.88 o
   6  10   3      121.18      168.20     54.60 o
   8  10   3      132.84      167.37     58.54 o
  10  10   3      172.20      159.67     59.97 o
  12  10   3        2.53      -57.94     82.73 o
 -26   0   4      450.38      535.27     88.99 o
 -24   0   4      782.60      818.95     84.56 o
 -22   0   4      300.72      183.73     64.72 o
 -20   0   4     1352.65     1339.60     86.12 o
 -18   0   4     4736.65     4577.30    116.76 o
 -16   0   4     1409.33     1255.04     45.58 o
 -14   0   4     3988.22     3819.20     76.61 o
 -12   0   4     2230.89     2282.02     51.70 o
 -10   0   4     2586.57     2818.52    100.20 o
  -8   0   4    24031.40    25710.58    405.49 o
  -6   0   4     9854.37    10427.30    168.88 o
  -4   0   4    11580.08    12662.91    201.81 o
  -2   0   4    18067.17    18746.99    362.57 o
   0   0   4    30792.08    33151.28    633.84 o
   2   0   4     7660.00     8322.27    164.16 o
   4   0   4    82145.82    90112.18   2481.64 o
   6   0   4     6403.30     7257.00    217.66 o
   8   0   4    35997.16    37415.32   1044.69 o
  10   0   4    16907.00    18289.83    526.65 o
  12   0   4     1727.59     1600.58     88.73 o
  14   0   4     1688.19     1554.48     62.79 o
  16   0   4       34.12       27.78     43.05 o
  18   0   4       19.04      -18.22     73.33 o
  20   0   4      223.89      244.38     55.30 o
  22   0   4        0.50      -46.19     66.81 o
  24   0   4       40.43      -43.84     75.94 o
  26   0   4       61.23      144.58     85.08 o
 -27   1   4      189.70      235.40     86.12 o
 -25   1   4        1.97      -66.55     66.55 o
 -23   1   4       61.74       70.99     63.94 o
 -21   1   4       12.10      -28.47     35.64 o
 -19   1   4       36.36       76.49     33.90 o
 -17   1   4       28.17       30.41     23.12 o
 -15   1   4       17.56       17.39     18.77 o
 -13   1   4       11.24       21.84     24.52 o
 -11   1   4     1067.72      944.52     22.91 o
  -9   1   4     8896.97     9976.98    116.70 o
  -7   1   4     3217.93     3618.05     51.05 o
  -5   1   4     4386.99     4781.47     57.66 o
  -3   1   4    41240.51    43244.34    613.70 o
  -1   1   4     9828.28    10667.80    172.02 o
   1   1   4    15535.74    17921.45    287.79 o
   3   1   4      272.27      303.21     11.82 o
   5   1   4     1289.59     1332.58     30.05 o
   7   1   4      936.96      752.20     17.83 o
   9   1   4        2.39       47.81     14.84 o
  11   1   4        6.35       -2.08     50.32 o
  13   1   4       11.95       24.99     37.54 o
  15   1   4      117.16       77.21     30.21 o
  17   1   4       91.54       94.78     33.13 o
  19   1   4      105.86      109.46     40.70 o
  21   1   4        5.43       37.50     42.67 o
  23   1   4        3.03      -45.44     45.44 o
  25   1   4        2.32        7.83     79.86 o
 -26   2   4        1.42      -24.53     74.90 o
 -24   2   4      716.27      623.10     68.74 o
 -22   2   4      500.22      371.07     57.25 o
 -20   2   4      796.57      827.17     60.51 o
 -18   2   4      306.40      340.94     32.96 o
 -16   2   4     1627.49     1532.33     41.20 o
 -14   2   4     4813.18     4785.90     72.19 o
 -12   2   4     1645.55     1548.13     29.74 o
 -10   2   4      844.94      782.14     31.66 o
  -8   2   4     1928.36     1635.52     29.25 o
  -6   2   4    15581.59    15177.86    332.95 o
  -4   2   4     6412.29     6471.52    106.04 o
  -2   2   4   187407.33   188524.03   2675.63 o
   0   2   4     5304.84     5612.11    119.71 o
   2   2   4     5499.33     5691.85     83.10 o
   4   2   4    16366.00    17626.71    278.21 o
   6   2   4      576.57      650.01     23.17 o
   8   2   4    19917.21    20587.76    283.65 o
  10   2   4     7054.30     6991.90     93.85 o
  12   2   4     1267.05     1129.24     44.22 o
  14   2   4     4376.65     4212.53     78.46 o
  16   2   4       13.13       30.23     35.82 o
  18   2   4      605.82      645.26     54.84 o
  20   2   4      125.82      171.54     78.42 o
  22   2   4       23.15      -19.56     59.35 o
  24   2   4        4.52      -38.52     64.26 o
 -27   3   4      312.09      443.14    129.44 o
 -25   3   4      394.33      480.48    142.62 o
 -23   3   4      559.31      636.86     81.03 o
 -21   3   4     1229.97     1076.96    109.74 o
 -19   3   4      268.18      351.84    116.00 o
 -17   3   4     1127.08      952.28     39.08 o
 -15   3   4      122.77      124.41     35.61 o
 -13   3   4      489.88      440.24     21.83 o
 -11   3   4      464.71      576.38     20.71 o
  -9   3   4     5881.58     6042.20     82.37 o
  -7   3   4     7045.36     7990.90    118.25 o
  -5   3   4     5973.67     5967.13     90.13 o
  -3   3   4    28984.19    32355.30    393.52 o
  -1   3   4       40.72       38.83     11.09 o
   1   3   4    40958.93    43505.88    589.98 o
   3   3   4     6446.54     6811.35    100.32 o
   5   3   4     2001.29     1899.84     42.47 o
   7   3   4    10135.75    10361.01    133.78 o
   9   3   4      621.05      562.78     24.52 o
  11   3   4     9311.68     9037.11    136.37 o
  13   3   4     4330.52     4003.98    112.03 o
  15   3   4      245.89      230.90     49.46 o
  17   3   4      385.12      295.59     55.20 o
  19   3   4      349.36      349.00     70.99 o
  21   3   4        3.98       80.52    102.96 o
  23   3   4      339.36      366.58     71.42 o
 -24   4   4       95.73       83.54     65.90 o
 -22   4   4       24.88       -9.26    125.01 o
 -20   4   4      317.42      266.66     63.55 o
 -18   4   4      146.78      192.56     37.23 o
 -16   4   4     2862.83     2714.48     61.79 o
 -14   4   4      434.04      569.96     33.02 o
 -12   4   4     8303.98     8316.21    129.72 o
 -10   4   4        6.84        3.28     22.32 o
  -8   4   4    11549.85    10833.21    158.95 o
  -6   4   4       32.54       37.44     17.37 o
  -4   4   4    20438.57    20190.68    279.88 o
  -2   4   4     3486.14     3107.24     42.41 o
   0   4   4      682.81      783.39     19.10 o
   2   4   4     2747.55     2519.40     41.46 o
   4   4   4    10236.02    10522.51    136.14 o
   6   4   4      489.27      426.74     20.36 o
   8   4   4     2314.26     2330.24     42.06 o
  10   4   4     1196.20     1301.92     40.00 o
  12   4   4      836.15      799.32     77.25 o
  14   4   4      374.25      434.65     72.81 o
  16   4   4       82.83       66.86    107.00 o
  18   4   4      137.23      120.36     52.57 o
  20   4   4      601.05      623.17    139.36 o
  22   4   4       88.65       -0.22    121.22 o
 -23   5   4      108.68      231.56    107.91 o
 -21   5   4       87.07      147.92     73.33 o
 -19   5   4        2.15       30.25     55.29 o
 -17   5   4       99.36       76.93     33.64 o
 -15   5   4      945.44      941.61     41.06 o
 -13   5   4        2.52      -33.70     36.15 o
 -11   5   4     3676.77     3440.55     67.40 o
  -9   5   4     2762.66     2707.89     58.99 o
  -7   5   4      603.88      517.31     27.61 o
  -5   5   4    15655.29    15337.79    218.75 o
  -3   5   4     2966.63     2865.14     46.55 o
  -1   5   4     5657.84     5476.51     69.41 o
   1   5   4    11393.07    11578.74    149.77 o
   3   5   4     1168.36     1104.11     28.86 o
   5   5   4     3194.78     3426.27     55.17 o
   7   5   4     8894.70     9012.62    136.73 o
   9   5   4      286.17      281.46     26.44 o
  11   5   4     3391.36     3448.12     80.19 o
  13   5   4     1227.71     1179.82     95.00 o
  15   5   4       11.01       12.12     96.82 o
  17   5   4     1041.82      958.76    100.61 o
  19   5   4       57.09       40.43     60.90 o
  21   5   4        1.21      -76.29     95.78 o
 -22   6   4       66.18      205.78     72.07 o
 -20   6   4      304.65      348.50     68.88 o
 -18   6   4       18.94       74.72     43.06 o
 -16   6   4      244.83      230.64     36.73 o
 -14   6   4       98.70       74.01     32.29 o
 -12   6   4     1710.03     1745.12     50.78 o
 -10   6   4      405.22      392.46     29.66 o
  -8   6   4      810.49      774.04     49.84 o
  -6   6   4       39.64       29.77     34.73 o
  -4   6   4     2381.26     2065.16     46.46 o
  -2   6   4      390.69      379.47     26.78 o
   0   6   4      875.38      909.24     32.61 o
   2   6   4      282.03      281.83     22.65 o
   4   6   4      456.08      553.40     28.72 o
   6   6   4       18.61       17.88     25.04 o
   8   6   4       79.09       92.96     27.11 o
  10   6   4      636.05      637.81     40.80 o
  12   6   4       27.48       62.15     37.82 o
  14   6   4       90.52      117.71     53.64 o
  16   6   4       10.58        1.46     57.20 o
  18   6   4      359.95      341.73     68.17 o
  20   6   4       94.72      168.48     72.20 o
 -21   7   4       26.30      140.41     94.21 o
 -19   7   4      103.82       45.59     88.99 o
 -17   7   4      152.33      106.99     41.03 o
 -15   7   4      662.84      834.67     56.01 o
 -13   7   4        0.61      -12.26     35.82 o
 -11   7   4      939.24      971.79     40.64 o
  -9   7   4     4104.84     4299.93    101.29 o
  -7   7   4     2546.86     2359.33     56.93 o
  -5   7   4     6400.38     6712.47    110.90 o
  -3   7   4      316.86      339.58     36.03 o
  -1   7   4     4754.43     4829.39     99.59 o
   1   7   4     2930.58     2777.53     83.12 o
   3   7   4       77.25       97.54     30.00 o
   5   7   4      539.09      617.96     40.50 o
   7   7   4     1479.03     1435.10     50.59 o
   9   7   4      196.27      157.05     31.73 o
  11   7   4      792.73      958.91     53.21 o
  13   7   4      921.88      974.79     72.46 o
  15   7   4      129.38      234.62     64.56 o
  17   7   4      584.51      671.50     77.36 o
  19   7   4       32.74      144.84     93.43 o
 -18   8   4       82.44       74.07     52.07 o
 -16   8   4        1.50      -34.67     41.78 o
 -14   8   4      235.48      240.76     36.52 o
 -12   8   4       28.68       20.63     36.82 o
 -10   8   4      581.63      609.05     40.82 o
  -8   8   4      142.94      127.97     38.52 o
  -6   8   4       53.31       57.75     46.73 o
  -4   8   4       84.12      109.79     35.73 o
  -2   8   4       42.68       42.64     53.50 o
   0   8   4       26.83       46.15     41.98 o
   2   8   4        0.33        9.95     39.00 o
   4   8   4      233.28      305.75     96.56 o
   6   8   4      291.67      358.06     43.07 o
   8   8   4      100.08      150.07     48.10 o
  10   8   4      305.57      390.72     47.21 o
  12   8   4      372.50      419.22     77.90 o
  14   8   4       62.59       58.71     66.87 o
  16   8   4      346.80      463.10     78.63 o
 -17   9   4       33.89      100.71     62.57 o
 -15   9   4      124.16       93.74     56.09 o
 -13   9   4        0.33       -4.81     49.42 o
 -11   9   4      186.19      151.71     51.63 o
  -9   9   4      109.17      108.03     46.95 o
  -7   9   4       31.85        1.74     39.43 o
  -5   9   4      310.91      332.62     52.38 o
  -3   9   4       14.63       22.84     55.20 o
  -1   9   4      791.22      687.17     56.32 o
   1   9   4      374.80      372.48     97.87 o
   3   9   4       40.69       58.96     47.70 o
   5   9   4       80.25      121.85     50.79 o
   7   9   4      307.09      313.46     57.81 o
   9   9   4       68.06       78.63     51.64 o
  11   9   4      435.67      495.46     71.33 o
  13   9   4        2.51      -63.42    117.44 o
 -12  10   4      109.34      101.38     54.59 o
 -10  10   4       59.28       70.37     54.67 o
  -8  10   4      122.19      147.87     54.92 o
  -6  10   4        0.35      -16.25     96.30 o
  -4  10   4       56.89       30.95     49.84 o
  -2  10   4       74.38      149.50     54.14 o
   0  10   4        1.44       -7.53     53.17 o
   2  10   4       54.98       61.04    104.26 o
   4  10   4      131.85      162.48     58.21 o
   6  10   4       27.76       44.41     57.58 o
   8  10   4        0.78      -25.22     57.81 o
  10  10   4       17.52      -60.55     81.16 o
 -27   1   5       84.12      112.22     77.25 o
 -25   1   5        1.56       97.08     73.07 o
 -23   1   5       34.07       26.36     63.94 o
 -21   1   5      471.79      516.67     57.84 o
 -19   1   5      501.17      603.47     40.84 o
 -17   1   5     8189.10     8046.85    122.46 o
 -15   1   5      347.36      330.81     22.17 o
 -13   1   5    13384.93    13626.93    159.75 o
 -11   1   5    27292.24    28456.94    319.30 o
  -9   1   5     1168.65     1190.36     23.54 o
  -7   1   5    93773.92    94271.70   1032.50 o
  -5   1   5    25681.55    26664.21    324.87 o
  -3   1   5    57283.52    58679.50    866.03 o
  -1   1   5   200337.84   192984.41   3114.39 o
   1   1   5     6941.37     7970.23    113.15 o
   3   1   5    26114.32    29586.50    357.30 o
   5   1   5     9338.75    10287.56    143.76 o
   7   1   5     4464.92     5443.86     95.24 o
   9   1   5     4388.06     4188.59    103.18 o
  11   1   5     5552.78     5370.03    128.62 o
  13   1   5       92.80       45.91     34.79 o
  15   1   5     4133.48     4131.54     78.98 o
  17   1   5      395.57      501.09     37.85 o
  19   1   5      881.44      876.21     50.93 o
  21   1   5      732.46      798.09     54.48 o
  23   1   5       53.28       86.10     49.36 o
  25   1   5      268.19      271.16     90.56 o
 -26   2   5      321.62      404.78     85.60 o
 -24   2   5       38.48       58.82     70.46 o
 -22   2   5      113.91      151.99     55.03 o
 -20   2   5      282.27      230.79     85.73 o
 -18   2   5        3.78       32.69     24.87 o
 -16   2   5      658.43      614.07     28.45 o
 -14   2   5     5922.19     5691.46     95.26 o
 -12   2   5      182.87      143.93     17.20 o
 -10   2   5    11597.26    11524.68    156.51 o
  -8   2   5       22.14      109.11     12.99 o
  -6   2   5     7301.59     7598.54    109.89 o
  -4   2   5     6188.90     5782.49     85.55 o
  -2   2   5      121.76       81.58     11.55 o
   0   2   5      279.20      344.94     15.91 o
   2   2   5     3133.37     3583.64     56.20 o
   4   2   5      755.71      969.09     23.11 o
   6   2   5      669.02      721.60     20.76 o
   8   2   5      656.63      687.85     21.13 o
  10   2   5     1001.42     1113.04     35.26 o
  12   2   5      170.59      152.98     34.30 o
  14   2   5      897.66      908.16     70.50 o
  16   2   5      361.89      414.65     47.99 o
  18   2   5      532.58      565.81     46.61 o
  20   2   5      412.01      457.19     63.54 o
  22   2   5       13.47       18.42     59.95 o
  24   2   5      147.85       61.40     84.03 o
 -27   3   5      171.98      215.83    125.53 o
 -25   3   5       75.10      133.29     65.95 o
 -23   3   5      273.74      363.00     83.51 o
 -21   3   5       51.11       39.29     53.44 o
 -19   3   5      146.70      208.26     42.69 o
 -17   3   5      449.47      511.42     34.36 o
 -15   3   5      394.03      417.80     32.78 o
 -13   3   5     3011.74     2947.35     60.61 o
 -11   3   5      569.53      465.29     19.60 o
  -9   3   5      124.63      155.33     14.79 o
  -7   3   5    13036.95    13064.67    185.84 o
  -5   3   5    17339.80    18745.88    259.70 o
  -3   3   5      884.00      892.58     21.09 o
  -1   3   5    15423.39    16323.53    202.70 o
   1   3   5     6500.17     6891.25    101.88 o
   3   3   5    22703.50    24087.22    331.20 o
   5   3   5     8580.49     8258.00    138.63 o
   7   3   5     1101.20     1202.98     29.62 o
   9   3   5     8003.84     7838.33    116.94 o
  11   3   5       48.33       76.14     49.90 o
  13   3   5     1314.45     1196.09    128.14 o
  15   3   5     2799.31     2826.59    118.48 o
  17   3   5       59.50      129.20     73.20 o
  19   3   5      473.07      479.40     63.34 o
  21   3   5       99.07      107.49     63.11 o
  23   3   5       21.40       28.47     69.60 o
 -24   4   5       60.71       -3.02     73.07 o
 -22   4   5      422.88      472.36    125.01 o
 -20   4   5        8.94      -29.92     54.48 o
 -18   4   5       20.84       41.04     30.44 o
 -16   4   5      165.28      107.48     30.46 o
 -14   4   5     2322.53     2195.15     52.92 o
 -12   4   5      102.75       83.56     24.91 o
 -10   4   5     6243.64     5547.04     91.42 o
  -8   4   5     2549.06     2315.87     47.92 o
  -6   4   5     5569.60     5157.44     83.89 o
  -4   4   5    16957.14    16841.34    210.91 o
  -2   4   5       73.94       60.02     14.17 o
   0   4   5     7231.55     8512.93    111.42 o
   2   4   5     8281.98     8604.28    126.86 o
   4   4   5     1460.82     1566.50     32.33 o
   6   4   5     8512.82     8116.36    122.03 o
   8   4   5      618.83      589.89     23.68 o
  10   4   5      523.02      518.14     33.76 o
  12   4   5       45.43        2.69     93.95 o
  14   4   5      829.46      814.78     62.25 o
  16   4   5      153.15      238.72     62.24 o
  18   4   5      851.03      899.95     80.25 o
  20   4   5      643.50      575.34     79.08 o
  22   4   5       79.80      103.46     69.28 o
 -23   5   5       31.67      145.05     65.30 o
 -21   5   5      350.42      448.16     67.64 o
 -19   5   5       33.79       52.62     49.07 o
 -17   5   5      258.42      331.13     38.33 o
 -15   5   5      381.95      353.54     36.16 o
 -13   5   5      233.48      285.05     57.90 o
 -11   5   5      101.93       79.87     30.02 o
  -9   5   5      290.58      295.79     25.93 o
  -7   5   5      348.36      341.60     26.19 o
  -5   5   5       34.09       35.75     22.27 o
  -3   5   5     1555.42     1728.98     34.59 o
  -1   5   5     2632.32     2493.68     38.70 o
   1   5   5     1411.83     1418.37     32.01 o
   3   5   5     1171.10      955.88     28.08 o
   5   5   5      835.40      715.86     26.21 o
   7   5   5     1450.65     1455.54     39.70 o
   9   5   5     2116.09     2163.11     49.73 o
  11   5   5       22.93       69.10     47.41 o
  13   5   5      638.42      679.92     60.81 o
  15   5   5      145.79      148.28     55.65 o
  17   5   5      518.59      563.27     65.87 o
  19   5   5      210.54      253.36     89.52 o
  21   5   5       34.63      -46.58    143.02 o
 -22   6   5        2.65       79.87     69.67 o
 -20   6   5      254.70      298.12     95.39 o
 -18   6   5       97.36      152.95     39.76 o
 -16   6   5     1792.19     1857.84     58.18 o
 -14   6   5      841.79      829.30     42.06 o
 -12   6   5     1072.39      965.93     35.97 o
 -10   6   5     2281.22     2295.31     68.11 o
  -8   6   5       92.43       87.52     26.66 o
  -6   6   5      982.37      831.99     34.07 o
  -4   6   5     2716.17     2530.60     52.72 o
  -2   6   5     2731.61     2909.84     56.92 o
   0   6   5      180.18      164.76     26.29 o
   2   6   5     7492.83     7418.27    103.35 o
   4   6   5       82.59       88.63     25.66 o
   6   6   5     5625.77     5289.25    136.84 o
   8   6   5     1509.69     1440.52     42.79 o
  10   6   5       86.31      132.41     34.84 o
  12   6   5     3612.36     3709.45    132.05 o
  14   6   5      350.48      400.69     60.73 o
  16   6   5      107.68       51.70     59.78 o
  18   6   5      412.32      417.35     91.60 o
  20   6   5      124.64       90.56     85.08 o
 -21   7   5        8.89       93.17     87.43 o
 -19   7   5       19.71       19.25    126.31 o
 -17   7   5        0.58      -11.37     38.80 o
 -15   7   5       16.14      100.39     37.91 o
 -13   7   5       22.57       38.26     34.85 o
 -11   7   5       98.09       69.22     30.76 o
  -9   7   5        1.89        2.32     29.44 o
  -7   7   5      573.47      470.39     34.39 o
  -5   7   5       32.99       41.66     26.80 o
  -3   7   5     2420.72     2276.43     63.40 o
  -1   7   5      277.39      380.01     36.46 o
   1   7   5      268.26      216.04     76.99 o
   3   7   5      101.25      128.99     31.90 o
   5   7   5      193.27      166.95     32.52 o
   7   7   5      347.60      344.42     33.01 o
   9   7   5       55.60       82.95     32.64 o
  11   7   5      707.70      716.14     51.61 o
  13   7   5      533.82      589.05     67.34 o
  15   7   5        4.70       33.57     61.28 o
  17   7   5      153.23      238.97     92.65 o
 -18   8   5        1.74      -60.76     72.35 o
 -16   8   5      160.21      207.98     44.48 o
 -14   8   5      200.54      263.67     42.94 o
 -12   8   5      365.86      347.36     39.79 o
 -10   8   5      633.68      699.60     42.43 o
  -8   8   5       34.34       56.21     38.15 o
  -6   8   5       37.34       55.21     35.66 o
  -4   8   5      596.95      659.22     44.10 o
  -2   8   5      860.21      895.47     91.08 o
   0   8   5       11.27       78.04     44.11 o
   2   8   5     2302.19     1905.84    299.34 o
   4   8   5      291.67      243.34     44.09 o
   6   8   5     2705.38     2711.22     75.26 o
   8   8   5     1610.17     1690.19     80.62 o
  10   8   5      515.91      579.42     64.46 o
  12   8   5      831.83      980.81     78.89 o
  14   8   5        1.65       83.17     69.03 o
  16   8   5      406.33      460.89    104.91 o
 -17   9   5        0.08       12.11     49.06 o
 -15   9   5      239.23      247.23     57.39 o
 -13   9   5       24.68      -26.71     49.19 o
 -11   9   5       29.30       41.81     58.51 o
  -9   9   5      176.27      144.07     47.80 o
  -7   9   5       27.58       12.78     43.37 o
  -5   9   5       21.18      -43.67     45.67 o
  -3   9   5      144.40      159.78     49.91 o
  -1   9   5       27.31       82.46     45.26 o
   1   9   5      105.43      127.75     46.69 o
   3   9   5        6.88      -57.10     64.33 o
   5   9   5      721.88      771.10    135.84 o
   7   9   5       55.60      124.06     50.11 o
   9   9   5      683.06      834.35     94.73 o
  11   9   5      274.46      362.76    114.31 o
  13   9   5       86.06      192.60    119.53 o
 -12  10   5       80.98       -1.76     72.03 o
 -10  10   5       84.48      127.06     59.33 o
  -8  10   5      197.57      148.68     55.85 o
  -6  10   5       19.99       -7.67     54.68 o
  -4  10   5      463.86      547.82     62.54 o
  -2  10   5       88.13      141.72     54.55 o
   0  10   5      164.61      164.55     50.01 o
   2  10   5       68.68      138.43     99.43 o
   4  10   5      101.65       51.15     59.76 o
   6  10   5       96.07       78.71     73.07 o
   8  10   5       16.36       20.23     59.24 o
  10  10   5        2.78       64.98     81.95 o
 -26   0   6      417.55      501.60     86.91 o
 -24   0   6      306.53      277.94     70.46 o
 -22   0   6     2084.98     2258.24    115.09 o
 -20   0   6      660.54      556.14     64.98 o
 -18   0   6     1664.43     1674.79     53.69 o
 -16   0   6      970.19      933.62     40.02 o
 -14   0   6        5.02      -11.93     26.36 o
 -12   0   6    32288.94    33486.30    529.70 o
 -10   0   6     2416.94     2472.38     53.64 o
  -8   0   6    13550.97    14070.84    228.28 o
  -6   0   6    13912.66    14483.86    233.20 o
  -4   0   6     4480.11     4351.85    101.78 o
  -2   0   6    12295.37    13651.67    269.17 o
   0   0   6    20281.90    20812.95    466.76 o
   2   0   6    32856.71    35801.45    685.41 o
   4   0   6    16180.34    16538.80    321.88 o
   6   0   6    77806.02    83923.35   2318.00 o
   8   0   6      998.40     1242.51     74.12 o
  10   0   6    36250.28    38138.75   1072.10 o
  12   0   6     1536.60     1381.62     88.73 o
  14   0   6     5998.60     5692.70    199.65 o
  16   0   6     1942.90     1652.29     70.89 o
  18   0   6       43.28       73.57     90.30 o
  20   0   6       24.36       -1.40     55.54 o
  22   0   6       93.03      120.57     76.99 o
  24   0   6       10.47      -33.14     81.69 o
 -27   1   6       29.36       21.66     75.94 o
 -25   1   6      153.54      254.45     71.77 o
 -23   1   6       30.89       77.51     62.90 o
 -21   1   6     1079.51     1186.03     67.07 o
 -19   1   6        8.85      -14.51     24.22 o
 -17   1   6     1043.60      980.91     33.09 o
 -15   1   6      541.53      464.78     23.37 o
 -13   1   6      452.95      444.53     31.00 o
 -11   1   6      940.80     1005.62     26.40 o
  -9   1   6    11538.51    12287.34    142.76 o
  -7   1   6      128.95      131.63     13.94 o
  -5   1   6      953.29      969.86     18.90 o
  -3   1   6     3504.80     3429.64     54.91 o
  -1   1   6    30237.58    33896.35    699.62 o
   1   1   6     4983.28     5493.96     81.11 o
   3   1   6     1209.07     1197.99     45.08 o
   5   1   6     4844.64     4773.35     85.44 o
   7   1   6     5434.28     5739.13    100.99 o
   9   1   6     1930.44     1812.71     64.46 o
  11   1   6     1276.79     1227.97    101.91 o
  13   1   6     1367.39     1175.33     66.16 o
  15   1   6       72.75       30.09     38.25 o
  17   1   6       46.88      -15.10     33.07 o
  19   1   6       14.79       33.31     42.09 o
  21   1   6        6.92       12.89     45.50 o
  23   1   6        2.01       -9.43     49.42 o
 -26   2   6        9.79      104.39     77.25 o
 -24   2   6      158.44       80.15     59.13 o
 -22   2   6       59.17       89.38     52.59 o
 -20   2   6       58.41       20.96     47.46 o
 -18   2   6     2070.42     1971.59     45.55 o
 -16   2   6     5045.79     5049.44     77.90 o
 -14   2   6        1.14       -2.18     19.95 o
 -12   2   6     5101.30     5144.35     67.80 o
 -10   2   6     1859.67     2004.19     32.73 o
  -8   2   6      352.02      288.66     13.90 o
  -6   2   6    16458.13    16528.76    205.98 o
  -4   2   6    10035.62     9805.69    125.10 o
  -2   2   6      201.70      148.90     13.22 o
   0   2   6      260.62      268.33     16.11 o
   2   2   6     5593.76     6119.80     90.76 o
   4   2   6    28697.35    31584.68    493.29 o
   6   2   6    11491.58    11721.84    165.70 o
   8   2   6     2460.10     2633.47     56.35 o
  10   2   6    12777.20    12122.96   1201.93 o
  12   2   6     3427.93     3314.68     77.94 o
  14   2   6     2181.53     2094.68     78.82 o
  16   2   6     1867.86     1755.34    135.45 o
  18   2   6       13.14       -3.41     40.66 o
  20   2   6      310.67      324.48     64.84 o
  22   2   6       34.11       26.80     64.39 o
  24   2   6        7.67       60.81    127.88 o
 -27   3   6        8.11      237.75    126.31 o
 -25   3   6      307.36      293.74     87.43 o
 -23   3   6        0.09       -3.86     57.72 o
 -21   3   6     1004.73      942.46     67.57 o
 -19   3   6      297.18      267.01     35.94 o
 -17   3   6     2854.74     2714.73     93.61 o
 -15   3   6     3819.87     3350.36     67.19 o
 -13   3   6      816.11      775.26     32.42 o
 -11   3   6     2741.23     2302.35     42.90 o
  -9   3   6     3390.74     3643.60     55.10 o
  -7   3   6      345.64      295.56     27.59 o
  -5   3   6     1105.05     1023.12     30.62 o
  -3   3   6    11466.34    11763.81    149.26 o
  -1   3   6     4504.25     4980.21     68.71 o
   1   3   6     4061.07     4038.84     65.04 o
   3   3   6     7249.26     7305.82    140.50 o
   5   3   6      139.16      122.97     17.75 o
   7   3   6    12431.13    12887.66    187.70 o
   9   3   6     6999.06     6906.05    123.99 o
  11   3   6      598.21      566.27     69.93 o
  13   3   6     3131.63     2913.39     94.28 o
  15   3   6      103.32      150.00     64.20 o
  17   3   6     1252.87     1115.83     70.72 o
  19   3   6        5.27       20.11     56.67 o
  21   3   6      296.50      403.52     75.29 o
  23   3   6        0.61      -34.21     68.25 o
 -26   4   6       10.05       35.23    127.88 o
 -24   4   6        1.31       69.97     63.11 o
 -22   4   6       22.80       88.77     60.02 o
 -20   4   6       82.72       41.75     55.31 o
 -18   4   6       47.27       46.66     32.80 o
 -16   4   6      828.60      951.77     41.11 o
 -14   4   6     3654.19     3630.18     99.52 o
 -12   4   6      595.56      679.29     31.87 o
 -10   4   6     9814.73     9386.16    146.53 o
  -8   4   6     2839.99     3088.53     51.91 o
  -6   4   6    10988.63    11021.57    160.79 o
  -4   4   6       43.28       70.94     16.71 o
  -2   4   6     6895.57     6467.99     87.99 o
   0   4   6     1501.43     1344.60     42.00 o
   2   4   6     2602.91     2482.42     47.41 o
   4   4   6     4382.23     4384.34     72.28 o
   6   4   6       22.69       -5.97     17.77 o
   8   4   6      395.92      329.13     22.89 o
  10   4   6      574.20      588.42     50.21 o
  12   4   6     1278.18     1077.05     63.02 o
  14   4   6     1034.61      986.30     82.47 o
  16   4   6      217.79      242.22     56.67 o
  18   4   6      525.07      571.94    131.53 o
  20   4   6      197.78      264.81     65.04 o
  22   4   6      447.14      456.19     93.69 o
 -23   5   6        9.46      146.64     67.66 o
 -21   5   6      185.53      385.28    154.37 o
 -19   5   6      443.98      522.21     83.93 o
 -17   5   6       32.38       65.83     34.32 o
 -15   5   6      692.04      656.03     38.72 o
 -13   5   6      686.85      676.48     36.20 o
 -11   5   6        7.11       23.07     24.90 o
  -9   5   6     7097.98     6965.39    125.96 o
  -7   5   6     4119.94     4028.02    151.32 o
  -5   5   6     5497.78     5034.34    207.44 o
  -3   5   6     5059.15     5091.62     74.32 o
  -1   5   6       45.55       58.65     16.03 o
   1   5   6     8387.60     8355.31    112.64 o
   3   5   6     2491.40     2437.66     53.23 o
   5   5   6      161.98      166.96     22.87 o
   7   5   6     4016.90     3851.29     70.01 o
   9   5   6     1951.61     1912.79     56.31 o
  11   5   6      523.14      572.32     73.73 o
  13   5   6     1646.56     1745.26     79.99 o
  15   5   6      607.80      607.56    138.32 o
  17   5   6      149.46      167.49     76.60 o
  19   5   6      318.93      310.49     66.01 o
 -22   6   6       16.91        2.87     65.47 o
 -20   6   6       18.58       38.65     62.24 o
 -18   6   6        1.02       19.85     37.79 o
 -16   6   6      201.73      264.09     50.52 o
 -14   6   6     1332.02     1358.16     48.64 o
 -12   6   6       13.58      -28.75     28.75 o
 -10   6   6      667.29      681.49     35.01 o
  -8   6   6      532.71      486.59     31.03 o
  -6   6   6     2377.06     2140.31     49.91 o
  -4   6   6      285.74      263.72     24.95 o
  -2   6   6     1591.25     1287.34     44.32 o
   0   6   6       48.91       25.92     27.32 o
   2   6   6     1215.26     1219.76     33.41 o
   4   6   6      659.46      653.25     31.58 o
   6   6   6      150.94      201.22     30.17 o
   8   6   6     1160.61     1089.29     39.95 o
  10   6   6        9.66       -4.00     33.69 o
  12   6   6      999.69      858.34    104.91 o
  14   6   6      192.30      172.70     57.25 o
  16   6   6       29.42       24.94     60.63 o
  18   6   6       38.78       13.12     65.90 o
 -21   7   6       28.31      -58.98     86.38 o
 -19   7   6      301.39      317.00     69.18 o
 -17   7   6       82.95       56.31     40.09 o
 -15   7   6      161.99      156.33     44.45 o
 -13   7   6     1054.82     1076.96     46.29 o
 -11   7   6      128.29      157.51     34.31 o
  -9   7   6     2432.55     2535.95     70.93 o
  -7   7   6      718.39      785.55     38.09 o
  -5   7   6      320.19      362.65     31.12 o
  -3   7   6     5586.52     5756.28    116.12 o
  -1   7   6       31.78       49.75     34.05 o
   1   7   6     4968.93     4920.06    124.72 o
   3   7   6      622.10      636.41     40.49 o
   5   7   6      113.25      149.34     35.03 o
   7   7   6      416.49      458.17     34.51 o
   9   7   6      183.98      164.04     40.08 o
  11   7   6       57.14       65.55     57.05 o
  13   7   6      714.34      831.99     72.68 o
  15   7   6      188.94      206.21     66.86 o
  17   7   6       74.33      100.37     69.07 o
 -18   8   6        0.96      -44.77     44.77 o
 -16   8   6       47.19       42.43     41.59 o
 -14   8   6      151.62      106.39     39.82 o
 -12   8   6       14.49       -0.28     36.58 o
 -10   8   6      214.95      160.12     36.00 o
  -8   8   6        3.83       17.21     37.25 o
  -6   8   6       33.67      -23.66     37.32 o
  -4   8   6        2.50      -20.44     37.26 o
  -2   8   6       39.01      105.79     43.95 o
   0   8   6      497.57      561.29     51.66 o
   2   8   6      173.29      110.01     44.18 o
   4   8   6       18.61        5.11     43.07 o
   6   8   6       54.88       82.12     40.36 o
   8   8   6      130.01      126.68     41.60 o
  10   8   6        0.24       14.86     53.74 o
  12   8   6       95.09       98.45     65.77 o
  14   8   6      125.19      222.54     75.68 o
  16   8   6        8.33      -88.99     88.99 o
 -17   9   6       76.63       57.20     51.50 o
 -15   9   6       96.29       83.37     49.04 o
 -13   9   6      101.93       90.01     54.81 o
 -11   9   6       43.73        9.82     44.48 o
  -9   9   6      225.55      254.44     60.59 o
  -7   9   6      626.86      625.51     67.06 o
  -5   9   6      128.01       44.23     52.33 o
  -3   9   6      866.83      734.99    161.41 o
  -1   9   6       14.24      -22.27     47.33 o
   1   9   6      232.12      259.72     71.90 o
   3   9   6      439.41      324.99    108.96 o
   5   9   6        0.57       -4.05     48.90 o
   7   9   6      351.26      387.20     57.18 o
   9   9   6       11.03      -27.92     73.33 o
  11   9   6       37.48      -20.62    110.65 o
  13   9   6       90.97      216.09    117.70 o
 -12  10   6       52.04      113.79    122.40 o
 -10  10   6        0.62       17.18     57.26 o
  -8  10   6        3.55       -3.06     50.57 o
  -6  10   6      120.56       25.14     52.74 o
  -4  10   6        1.42       36.98     50.44 o
  -2  10   6      178.07      213.68     54.24 o
   0  10   6      161.50      175.27    125.01 o
   2  10   6        1.18      -43.23     51.03 o
   4  10   6       63.93       91.95     58.98 o
   6  10   6        3.09       -6.72     56.15 o
   8  10   6        0.61      -81.43     81.43 o
 -27   1   7        5.79      -31.32     76.73 o
 -25   1   7       11.20       -1.30     66.55 o
 -23   1   7       47.68      123.70     65.77 o
 -21   1   7      327.36      402.58     46.66 o
 -19   1   7     1163.53     1210.33     37.64 o
 -17   1   7      436.75      403.81     26.65 o
 -15   1   7     2170.01     2084.52     38.73 o
 -13   1   7       44.35       66.36     18.14 o
 -11   1   7     6978.66     6593.82     83.05 o
  -9   1   7     3923.86     3222.93     45.33 o
  -7   1   7     1191.14     1150.08     22.58 o
  -5   1   7    24423.00    24779.53    304.54 o
  -3   1   7    10976.61    11461.19    162.92 o
  -1   1   7    77508.27    81327.32   1095.84 o
   1   1   7    54855.64    60591.82    817.76 o
   3   1   7     6395.06     6766.71     99.34 o
   5   1   7    19164.39    20132.44    277.47 o
   7   1   7      816.41      943.95     31.25 o
   9   1   7     1992.41     2056.39     70.96 o
  11   1   7      905.54      886.89     56.21 o
  13   1   7     2963.19     2947.32     92.68 o
  15   1   7       11.36      -17.45     39.19 o
  17   1   7     1167.26     1252.40     49.19 o
  19   1   7      466.71      528.88     50.47 o
  21   1   7        4.16       36.03     47.69 o
  23   1   7      265.57      350.96     56.04 o
 -26   2   7       67.79       63.42     75.16 o
 -24   2   7       59.41      113.24     58.15 o
 -22   2   7      149.13      203.60     55.77 o
 -20   2   7        2.97      -13.99     30.78 o
 -18   2   7      169.44      166.18     30.15 o
 -16   2   7      810.95      823.06     30.50 o
 -14   2   7      804.49      741.65     36.57 o
 -12   2   7       15.95       64.67     18.05 o
 -10   2   7      260.74      277.72     15.72 o
  -8   2   7     2769.83     2451.79     36.55 o
  -6   2   7     2428.71     2275.96     37.92 o
  -4   2   7     8741.29     8585.82    111.53 o
  -2   2   7    22191.72    23293.28    320.67 o
   0   2   7     3274.12     3929.19     63.00 o
   2   2   7    21065.90    23185.29    319.12 o
   4   2   7     6511.27     7531.36    110.68 o
   6   2   7     2306.28     2293.88     42.24 o
   8   2   7     4108.05     4305.74     82.80 o
  10   2   7       95.82       84.41     54.02 o
  12   2   7       43.94       36.24     50.37 o
  14   2   7       77.63        5.70     39.73 o
  16   2   7      491.25      463.32     58.03 o
  18   2   7      863.81      976.96     54.74 o
  20   2   7      712.30      713.26    103.61 o
  22   2   7      675.22      695.60     81.95 o
 -27   3   7       46.15      -96.56    117.96 o
 -25   3   7       22.00       54.21     61.21 o
 -23   3   7        6.72      -21.76     54.47 o
 -21   3   7     1104.57     1270.11     73.86 o
 -19   3   7      361.76      372.41     52.32 o
 -17   3   7     1067.63     1169.40     42.71 o
 -15   3   7      665.68      709.27     47.39 o
 -13   3   7        0.83      -14.54     24.45 o
 -11   3   7     2879.54     2742.48     47.13 o
  -9   3   7     9945.58    10345.19    153.08 o
  -7   3   7       49.13       32.14     18.65 o
  -5   3   7     3352.22     3192.80     53.47 o
  -3   3   7       56.94       65.82     14.02 o
  -1   3   7    31293.07    32914.49    450.53 o
   1   3   7     9077.11     9031.75    132.04 o
   3   3   7     2111.44     2405.34     45.56 o
   5   3   7     3653.88     3349.04     65.65 o
   7   3   7     3593.96     3373.04     58.82 o
   9   3   7     1607.28     1494.57     70.07 o
  11   3   7     6063.49     5785.03    116.31 o
  13   3   7     3203.04     3092.19    293.21 o
  15   3   7     1214.64     1134.23     67.71 o
  17   3   7      602.93      546.21     63.27 o
  19   3   7      433.33      382.71     64.84 o
  21   3   7      249.08      191.69     69.03 o
 -26   4   7      155.66       28.71    124.75 o
 -24   4   7       26.86       91.96     63.58 o
 -22   4   7        8.78       70.56     58.13 o
 -20   4   7        6.30       15.96     35.16 o
 -18   4   7      120.96      100.77     34.13 o
 -16   4   7       29.75       24.18     40.34 o
 -14   4   7      916.85      821.80     58.61 o
 -12   4   7     2803.22     2585.46     56.13 o
 -10   4   7      472.83      409.36     27.62 o
  -8   4   7     9361.53     9507.75    143.18 o
  -6   4   7     1407.33     1367.31     35.62 o
  -4   4   7     8919.45     8917.86    117.93 o
  -2   4   7     5125.16     5102.36     72.65 o
   0   4   7     1199.51     1191.97     42.09 o
   2   4   7     2207.40     2112.10     43.70 o
   4   4   7     7118.98     7218.41    110.35 o
   6   4   7       18.02        8.33     20.58 o
   8   4   7     1404.42     1259.97     32.39 o
  10   4   7     1405.98     1396.89     66.21 o
  12   4   7      986.71      873.44     60.38 o
  14   4   7     1007.89      899.82     65.27 o
  16   4   7      564.59      499.81     97.61 o
  18   4   7        2.04       57.06     58.72 o
  20   4   7      343.95      389.16    161.94 o
 -23   5   7        1.54      -68.90     68.90 o
 -21   5   7      854.64      909.76     82.08 o
 -19   5   7      178.43      194.54     38.12 o
 -17   5   7     1229.27     1418.97     83.62 o
 -15   5   7      543.54      552.45     60.57 o
 -13   5   7     1394.44     1339.87     70.25 o
 -11   5   7     1051.31     1080.18     38.42 o
  -9   5   7      193.75      118.38     23.51 o
  -7   5   7      217.83      216.74     25.54 o
  -5   5   7       18.43        7.72     21.11 o
  -3   5   7      417.44      385.70     21.98 o
  -1   5   7      254.09      247.29     24.48 o
   1   5   7       40.51       23.30     22.96 o
   3   5   7        1.95      -20.75     20.75 o
   5   5   7      855.03      745.26     28.04 o
   7   5   7     1603.13     1449.95     50.82 o
   9   5   7      340.73      403.55     36.02 o
  11   5   7     3740.43     3787.45    112.53 o
  13   5   7      111.80       88.90     53.73 o
  15   5   7     1413.13     1357.93     79.51 o
  17   5   7      275.12      317.43     63.76 o
  19   5   7      530.37      537.74     72.15 o
 -22   6   7       48.71       40.54     67.58 o
 -20   6   7      284.47      357.51     50.22 o
 -18   6   7      661.60      760.13     47.29 o
 -16   6   7      122.11      138.01     36.38 o
 -14   6   7     1670.37     1714.94     52.52 o
 -12   6   7      809.04      816.54     39.01 o
 -10   6   7      780.68      695.46     33.00 o
  -8   6   7      869.46      822.53     60.27 o
  -6   6   7      379.39      372.02     29.06 o
  -4   6   7       84.08       79.80     24.38 o
  -2   6   7     1579.58     1467.30     40.08 o
   0   6   7      128.42      158.55     25.10 o
   2   6   7     1781.07     1831.30     41.25 o
   4   6   7     2628.93     2650.66     56.90 o
   6   6   7      185.19      223.90     29.08 o
   8   6   7     3266.37     3472.85     70.05 o
  10   6   7     2952.23     2814.29    155.93 o
  12   6   7       29.85      -27.99     51.99 o
  14   6   7      591.45      576.37     67.22 o
  16   6   7      257.03      269.68     65.90 o
  18   6   7      316.01      368.05     71.34 o
 -21   7   7       27.57      -37.58     85.08 o
 -19   7   7       51.88       39.03     56.84 o
 -17   7   7        0.48      -60.21     60.21 o
 -15   7   7       68.83      -34.71     36.41 o
 -13   7   7        3.84       37.22     33.71 o
 -11   7   7      237.80      249.38     31.11 o
  -9   7   7      124.06      147.72     32.42 o
  -7   7   7      777.72      778.04     38.40 o
  -5   7   7      144.79      122.15     29.51 o
  -3   7   7       22.76       14.82     34.87 o
  -1   7   7      146.32      208.33     36.01 o
   1   7   7      601.19      518.33     46.66 o
   3   7   7        3.16       62.09     48.35 o
   5   7   7      620.42      583.96     52.68 o
   7   7   7       19.14       49.03     30.48 o
   9   7   7      497.47      488.19     44.41 o
  11   7   7      586.33      659.73     77.12 o
  13   7   7       52.59       68.17     60.88 o
  15   7   7      163.77      317.49     69.79 o
  17   7   7       81.99      -21.66     84.56 o
 -20   8   7      124.74      149.80     80.38 o
 -18   8   7       47.21       99.47     60.50 o
 -16   8   7       62.08      -25.49     40.31 o
 -14   8   7      425.87      507.30     46.05 o
 -12   8   7       13.98       59.53     32.25 o
 -10   8   7        3.51      -20.89     32.39 o
  -8   8   7      264.56      270.46     43.46 o
  -6   8   7      411.82      343.24     65.96 o
  -4   8   7       30.40       19.94     38.41 o
  -2   8   7      151.06      100.04     58.07 o
   0   8   7      657.49      611.70     53.05 o
   2   8   7      751.09      628.48     54.94 o
   4   8   7     1663.34     1484.19     68.55 o
   6   8   7       13.99       40.12     68.51 o
   8   8   7     1070.79     1249.36     72.98 o
  10   8   7      400.49      565.80    108.57 o
  12   8   7      329.21      424.25     70.62 o
  14   8   7      502.37      590.31     78.57 o
  16   8   7       14.04       12.53     88.21 o
 -17   9   7      220.88      256.26     69.89 o
 -15   9   7       19.18      -26.71     44.95 o
 -13   9   7       98.16      157.96     54.52 o
 -11   9   7       52.79       38.11     45.44 o
  -9   9   7       15.36      -40.61     40.61 o
  -7   9   7        1.19      -11.59     40.66 o
  -5   9   7        1.67       35.65     45.69 o
  -3   9   7       48.66       70.46     44.94 o
  -1   9   7       12.41      -18.53     46.87 o
   1   9   7       43.01       85.08     51.85 o
   3   9   7      236.27      264.84     50.13 o
   5   9   7      105.38      136.07     54.57 o
   7   9   7      508.33      418.85    105.43 o
   9   9   7       19.60       14.61     75.94 o
  11   9   7      108.54       99.95    117.96 o
 -12  10   7       72.85      -14.35    122.40 o
 -10  10   7       28.10        4.33     49.60 o
  -8  10   7      134.04       99.03     52.58 o
  -6  10   7       21.72       -5.47     55.24 o
  -4  10   7      170.28      201.98     59.04 o
  -2  10   7      157.44      199.15     59.64 o
   0  10   7       42.80        8.42     52.48 o
   2  10   7      210.01      130.66     83.77 o
   4  10   7       18.96       47.66     58.81 o
   6  10   7       33.80       22.42     46.51 o
   8  10   7       30.34       64.46     84.56 o
 -26   0   8      207.29      250.80     75.68 o
 -24   0   8      626.44      736.48     80.38 o
 -22   0   8      291.64      292.03     63.94 o
 -20   0   8      164.86      234.88    121.62 o
 -18   0   8      329.38      386.06     36.82 o
 -16   0   8     4588.56     4468.39    191.38 o
 -14   0   8     3978.16     3520.68     74.57 o
 -12   0   8      910.98      895.71     78.87 o
 -10   0   8    13929.88    12912.76    213.40 o
  -8   0   8     6890.43     7659.73    131.81 o
  -6   0   8    34144.16    35750.47    561.80 o
  -4   0   8     9932.73     9695.69    198.84 o
  -2   0   8      449.41      541.52     30.72 o
   0   0   8     4636.30     4829.91    145.89 o
   2   0   8     7836.40     7273.26    150.24 o
   4   0   8     9400.25    10053.16    239.58 o
   6   0   8    15993.35    17260.54    500.03 o
   8   0   8    25134.66    26034.87    743.26 o
  10   0   8     1170.36     1112.03     86.64 o
  12   0   8    11059.68    10582.64    330.66 o
  14   0   8     2028.70     1785.09    111.18 o
  16   0   8      664.45      785.54     95.00 o
  18   0   8     2164.50     1984.05     86.43 o
  20   0   8      255.01      312.41    104.26 o
  22   0   8      616.24      591.64     94.47 o
  24   0   8        8.06      -27.66     85.34 o
 -27   1   8      252.01      441.57     87.17 o
 -25   1   8        4.34        5.74     66.81 o
 -23   1   8      395.70      408.69     73.60 o
 -21   1   8      130.57      120.76     29.58 o
 -19   1   8      717.88      725.51     33.45 o
 -17   1   8      146.63      106.29     30.83 o
 -15   1   8     1679.45     1695.25     35.24 o
 -13   1   8      326.93      264.06     22.87 o
 -11   1   8       75.02       48.41     16.32 o
  -9   1   8        4.90       -3.06     14.20 o
  -7   1   8        8.79       19.59     13.35 o
  -5   1   8     2015.64     2131.17     36.34 o
  -3   1   8    12131.82    13262.29    188.04 o
  -1   1   8      608.35      783.93     24.62 o
   1   1   8      164.22      171.43     29.04 o
   3   1   8       98.59      112.95     17.06 o
   5   1   8      882.94      758.59     23.92 o
   7   1   8     6738.17     6610.63    151.13 o
   9   1   8     1291.56     1143.95     81.56 o
  11   1   8     5472.96     4946.47    306.26 o
  13   1   8       30.26      -16.35     52.74 o
  15   1   8      719.34      619.27     64.48 o
  17   1   8       30.52       38.64     58.13 o
  19   1   8      407.36      305.91     48.56 o
  21   1   8       25.25       74.86     49.98 o
  23   1   8       74.05       85.76     55.02 o
 -26   2   8       34.01       24.79     74.12 o
 -24   2   8       26.15       47.22     56.70 o
 -22   2   8       53.79       63.71     51.29 o
 -20   2   8      431.83      522.06     38.05 o
 -18   2   8      226.15      255.71     31.95 o
 -16   2   8      591.68      557.07     27.90 o
 -14   2   8     2994.44     2881.32     87.68 o
 -12   2   8     1118.48     1002.75     28.58 o
 -10   2   8    10109.04     9852.55    117.97 o
  -8   2   8       38.50       72.72     17.13 o
  -6   2   8    11363.64    11538.89    166.01 o
  -4   2   8     3078.30     2568.47     41.60 o
  -2   2   8     7609.19     8152.00    120.18 o
   0   2   8      339.62      272.13     19.11 o
   2   2   8    62495.52    68117.45    920.66 o
   4   2   8       98.12      144.18     18.16 o
   6   2   8    23026.01    22962.70    317.45 o
   8   2   8    13529.56    13789.31    299.47 o
  10   2   8      469.70      488.64     52.90 o
  12   2   8     1874.54     1886.34     75.38 o
  14   2   8       38.47      -42.02     42.02 o
  16   2   8      560.15      539.99     50.06 o
  18   2   8      547.10      657.77     52.75 o
  20   2   8        8.07       64.59     62.16 o
  22   2   8      111.46      179.28     69.14 o
 -25   3   8        5.80      -60.93     60.93 o
 -23   3   8      134.56      203.32     58.89 o
 -21   3   8      168.81      176.70     36.22 o
 -19   3   8     1774.75     1722.80     53.42 o
 -17   3   8     1789.90     1697.93     49.95 o
 -15   3   8     2243.59     2066.34     52.08 o
 -13   3   8     5436.15     5017.50    135.02 o
 -11   3   8       28.83        1.82     25.86 o
  -9   3   8     2300.89     2034.99     45.38 o
  -7   3   8      546.40      438.53     22.38 o
  -5   3   8     5189.87     5310.36     75.06 o
  -3   3   8      304.07      308.16     17.59 o
  -1   3   8    10019.38    10846.79    156.97 o
   1   3   8      208.49      231.67     23.05 o
   3   3   8     6032.37     6732.28    102.65 o
   5   3   8     6437.18     6602.40    115.96 o
   7   3   8     1043.83      988.71     30.21 o
   9   3   8     2901.40     2612.99     82.08 o
  11   3   8     6190.27     5874.99    164.68 o
  13   3   8        0.94      -42.94     72.42 o
  15   3   8     2828.73     2815.04     99.57 o
  17   3   8       90.64      201.03     58.51 o
  19   3   8      408.40      460.03     67.59 o
  21   3   8      193.90      232.02     72.12 o
 -26   4   8      116.71      215.57    128.40 o
 -24   4   8       18.47       86.50    105.83 o
 -22   4   8       81.25      131.74     57.32 o
 -20   4   8        3.62       39.03     35.20 o
 -18   4   8      128.70      112.18     33.78 o
 -16   4   8       39.35      -10.94     28.63 o
 -14   4   8     1943.87     1948.89     51.03 o
 -12   4   8      313.13      226.39     28.53 o
 -10   4   8     3522.58     3724.78     69.35 o
  -8   4   8     3798.88     3734.05    112.25 o
  -6   4   8     2862.97     2842.09     58.41 o
  -4   4   8    18999.52    18801.63    236.45 o
  -2   4   8       26.43       59.85     17.88 o
   0   4   8     2900.62     2797.85     53.55 o
   2   4   8     3132.61     3080.12     56.94 o
   4   4   8        7.02        2.56     20.36 o
   6   4   8     3914.90     3953.87     78.50 o
   8   4   8      393.53      408.00     33.35 o
  10   4   8     3580.93     3143.13     98.95 o
  12   4   8      222.98      352.12     54.36 o
  14   4   8       56.70       -6.12     51.01 o
  16   4   8        8.05        6.24     51.87 o
  18   4   8        9.93       61.12     59.55 o
  20   4   8      160.76      146.42     72.55 o
 -23   5   8      431.04      468.05    152.67 o
 -21   5   8       48.57       83.43     43.62 o
 -19   5   8      664.75      648.85     44.01 o
 -17   5   8      309.79      308.09     47.24 o
 -15   5   8      344.70      358.36     67.73 o
 -13   5   8     1753.49     1667.93     49.24 o
 -11   5   8     1138.45     1091.08     61.85 o
  -9   5   8      667.40      608.51     30.63 o
  -7   5   8     3803.60     3721.11     92.59 o
  -5   5   8      729.28      829.62     34.09 o
  -3   5   8     3639.26     3469.19     56.52 o
  -1   5   8     9397.51     8845.33    220.55 o
   1   5   8      245.55      272.80     41.53 o
   3   5   8     1323.61     1315.01     38.17 o
   5   5   8     4571.58     4586.93     73.86 o
   7   5   8       67.31       75.79     26.00 o
   9   5   8      996.23     1075.65     63.57 o
  11   5   8     1586.20     1567.22     74.48 o
  13   5   8        7.68       19.93     51.68 o
  15   5   8      763.12      729.14     67.90 o
  17   5   8       16.50       50.74     61.81 o
  19   5   8       16.49      -22.03     63.59 o
 -22   6   8       12.53       11.41     67.77 o
 -20   6   8       62.18       68.07     47.88 o
 -18   6   8      277.77      373.70     49.31 o
 -16   6   8      321.03      264.97     37.57 o
 -14   6   8      247.23      329.23     36.03 o
 -12   6   8      747.93      692.48     51.31 o
 -10   6   8      379.19      450.76     33.98 o
  -8   6   8      974.28      987.04     37.62 o
  -6   6   8     1631.20     1555.35     43.73 o
  -4   6   8     1812.17     1634.48     43.68 o
  -2   6   8      128.43      106.08     24.02 o
   0   6   8     2741.28     2601.52     56.43 o
   2   6   8      183.30      184.94     25.36 o
   4   6   8     2039.32     1978.01     49.92 o
   6   6   8      846.57      809.71     36.64 o
   8   6   8      717.63      755.80     45.12 o
  10   6   8      703.84      700.05     63.42 o
  12   6   8       95.50       72.51     56.51 o
  14   6   8      292.11      248.99     62.60 o
  16   6   8        4.00      -10.72     64.13 o
  18   6   8        5.19       60.29     82.73 o
 -21   7   8        3.24      -29.84     56.89 o
 -19   7   8        2.73      -31.71     42.89 o
 -17   7   8       23.21       91.52     41.65 o
 -15   7   8       86.14       79.23     43.47 o
 -13   7   8      158.43      219.49     36.48 o
 -11   7   8      530.02      623.20     40.38 o
  -9   7   8       63.36       58.66     30.08 o
  -7   7   8     1602.59     1469.18     62.80 o
  -5   7   8     1385.21     1459.44     46.11 o
  -3   7   8     2910.85     2701.27     74.16 o
  -1   7   8     4110.77     4419.44     96.05 o
   1   7   8       19.14       33.26     40.13 o
   3   7   8     1677.62     1940.40     59.90 o
   5   7   8      762.96      766.88     47.15 o
   7   7   8      772.02      800.26     40.98 o
   9   7   8      591.04      518.72     65.90 o
  11   7   8       12.30       60.50     59.23 o
  13   7   8        3.13       -8.77     61.75 o
  15   7   8       36.26       93.84     66.91 o
  17   7   8       90.87       71.77     88.21 o
 -20   8   8       17.35       66.29     82.73 o
 -18   8   8       10.32       98.52     51.21 o
 -16   8   8        7.87      -16.57     42.34 o
 -14   8   8        0.38       53.09     38.63 o
 -12   8   8       10.43       -0.89     37.67 o
 -10   8   8        3.14       28.57     33.73 o
  -8   8   8      393.16      343.45     43.89 o
  -6   8   8       25.36       33.80     36.98 o
  -4   8   8      335.39      369.54     42.30 o
  -2   8   8      404.05      378.53     48.45 o
   0   8   8        6.64       60.85     41.12 o
   2   8   8      224.19      272.93     45.48 o
   4   8   8       98.33       54.51     45.30 o
   6   8   8        9.08       -2.47     44.54 o
   8   8   8        4.20       -4.64     53.89 o
  10   8   8       37.11      176.68    107.78 o
  12   8   8        3.23       79.34    114.83 o
  14   8   8      165.87      121.87    181.25 o
 -17   9   8       17.39      102.30     92.91 o
 -15   9   8       19.71       23.90     45.08 o
 -13   9   8       15.76       67.57     52.70 o
 -11   9   8      476.50      472.77     64.90 o
  -9   9   8      161.38      134.91     47.39 o
  -7   9   8      567.35      546.04    129.96 o
  -5   9   8        7.07       96.67     49.52 o
  -3   9   8      307.81      270.61     53.70 o
  -1   9   8      495.02      540.65     95.13 o
   1   9   8        2.32       11.42    101.65 o
   3   9   8      590.71      476.00     69.29 o
   5   9   8       45.47       26.33     53.89 o
   7   9   8      170.68      163.63     76.73 o
  11   9   8       16.93      -27.92    119.27 o
  -8  10   8      163.39       90.48     56.77 o
  -6  10   8       45.29       41.46     51.05 o
  -4  10   8      205.35      330.86     62.46 o
  -2  10   8       68.15       72.64     58.02 o
   0  10   8      125.34       93.02    114.05 o
   2  10   8      141.52       75.46     59.31 o
   4  10   8        4.16      -11.75     59.11 o
   6  10   8        3.00      -46.71     82.21 o
   8  10   8       53.93      -43.32     79.34 o
 -27   1   9      183.30       93.43     79.08 o
 -25   1   9      166.82      127.36     69.68 o
 -23   1   9        2.42       19.83     63.94 o
 -21   1   9      707.74      739.87     35.84 o
 -19   1   9      262.41      370.27     30.03 o
 -17   1   9     1535.50     1416.21     37.83 o
 -15   1   9      697.96      704.25     25.99 o
 -13   1   9      959.08      943.40     26.26 o
 -11   1   9      128.67      164.91     17.27 o
  -9   1   9    11202.01    10624.46    126.70 o
  -7   1   9    16272.78    15913.16    201.40 o
  -5   1   9    12486.04    12775.52    163.36 o
  -3   1   9    85755.16    85535.80   1155.46 o
  -1   1   9       45.15       29.96     18.07 o
   1   1   9    35276.28    37093.50    506.66 o
   3   1   9     9415.29     9556.70    139.01 o
   5   1   9     7322.62     7042.96    105.31 o
   7   1   9    11720.08    11121.47    238.62 o
   9   1   9       37.60       33.54     48.06 o
  11   1   9     1642.47     1479.86     69.51 o
  13   1   9     1395.40     1345.11     93.04 o
  15   1   9      137.19      147.02     62.58 o
  17   1   9      176.26      130.32     49.95 o
  19   1   9      379.11      448.66     53.46 o
  21   1   9      108.72      119.92     52.12 o
  23   1   9       21.54       89.47     73.07 o
 -26   2   9       16.40      110.39     73.86 o
 -24   2   9      221.30      294.13     59.43 o
 -22   2   9       21.90       70.65     38.96 o
 -20   2   9       11.58       33.75     32.61 o
 -18   2   9      633.62      652.02     37.51 o
 -16   2   9       11.98      -14.94     21.33 o
 -14   2   9      619.26      608.63     26.44 o
 -12   2   9       14.01       27.97     19.03 o
 -10   2   9     4416.08     4371.05     59.63 o
  -8   2   9      542.10      535.59     22.06 o
  -6   2   9    14348.60    14383.02    183.23 o
  -4   2   9    13588.12    14005.35    177.98 o
  -2   2   9     8341.11     8948.30    131.99 o
   0   2   9    14135.72    15513.69    219.00 o
   2   2   9       18.23       13.14     19.51 o
   4   2   9     4756.72     4729.77     76.53 o
   6   2   9      801.46      742.13     25.90 o
   8   2   9     1077.20      998.58     57.04 o
  10   2   9      256.30      172.74     52.11 o
  12   2   9       60.27       22.87     54.78 o
  14   2   9        0.25      -11.64     58.64 o
  16   2   9       88.20       69.91     47.34 o
  18   2   9      462.10      537.14    152.80 o
  20   2   9      267.20      339.07     83.90 o
  22   2   9       95.76      199.14     70.99 o
 -25   3   9        5.88       27.57    102.30 o
 -23   3   9      249.68      218.76     59.30 o
 -21   3   9       41.62       71.19     34.67 o
 -19   3   9      921.00     1011.97     45.81 o
 -17   3   9       73.16       59.23     30.56 o
 -15   3   9     4429.20     4567.77     85.13 o
 -13   3   9     2784.94     2617.32     57.22 o
 -11   3   9      737.51      700.45     31.23 o
  -9   3   9     7615.13     6934.38    109.87 o
  -7   3   9      481.26      571.91     33.85 o
  -5   3   9     7116.77     6863.75     94.35 o
  -3   3   9    24493.25    25183.06    349.40 o
  -1   3   9        7.03       35.64     19.69 o
   1   3   9     3196.64     2988.19     48.76 o
   3   3   9     2788.78     2568.50     83.14 o
   5   3   9       28.60        9.71     19.93 o
   7   3   9     1378.82     1310.70     44.19 o
   9   3   9     3303.92     3190.27     94.67 o
  11   3   9       23.57       -7.94     54.04 o
  13   3   9     3404.54     3235.65     95.03 o
  15   3   9      268.20      324.79     69.42 o
  17   3   9      942.19      785.34    113.26 o
  19   3   9       81.33      130.59     65.98 o
  21   3   9      225.56      264.27     74.74 o
 -26   4   9       11.65      114.05    127.36 o
 -24   4   9       37.99       73.61     63.23 o
 -22   4   9        3.37       -0.14     46.16 o
 -20   4   9       93.77      138.69     42.04 o
 -18   4   9       52.21       81.19     33.40 o
 -16   4   9      502.53      440.05     35.59 o
 -14   4   9      365.99      394.22     48.56 o
 -12   4   9     1208.00     1154.57     63.62 o
 -10   4   9     4303.51     4053.87     75.02 o
  -8   4   9      281.52      228.42     25.62 o
  -6   4   9    15746.19    15493.71    222.33 o
  -4   4   9     2149.23     2220.82     39.77 o
  -2   4   9     2240.39     2257.08     72.55 o
   0   4   9    16692.86    17410.69    247.28 o
   2   4   9        8.89       -6.52     20.90 o
   4   4   9     4108.08     4207.48     72.51 o
   6   4   9     3631.67     3587.57     65.94 o
   8   4   9        1.57       17.68     47.87 o
  10   4   9     7542.06     6512.14    412.08 o
  12   4   9      559.78      389.03     57.47 o
  14   4   9      287.34      169.92     55.62 o
  16   4   9      157.32      227.81     60.01 o
  18   4   9       51.11      143.68     62.67 o
  20   4   9       55.43       66.03     76.73 o
 -23   5   9      136.71      161.51    150.32 o
 -21   5   9        5.85      -26.58     37.91 o
 -19   5   9      978.87     1289.76     84.21 o
 -17   5   9       63.72      136.58     35.68 o
 -15   5   9     2615.52     2772.54     78.20 o
 -13   5   9      713.35      732.71     37.42 o
 -11   5   9      847.03      871.81     37.74 o
  -9   5   9      318.45      298.09     28.08 o
  -7   5   9        2.96      -24.37     24.37 o
  -5   5   9       44.73       23.73     22.81 o
  -3   5   9      110.40      100.16     30.47 o
  -1   5   9       82.45      100.32     32.54 o
   1   5   9       57.72        7.72     23.79 o
   3   5   9     1108.97      960.98     35.20 o
   5   5   9       21.21       40.55     26.18 o
   7   5   9      345.95      399.17     43.89 o
   9   5   9     1008.21      873.79     61.56 o
  11   5   9       47.79       65.11     51.86 o
  13   5   9      795.43      963.11     70.12 o
  15   5   9       10.80       51.12     58.00 o
  17   5   9      959.77      936.04     78.37 o
  19   5   9       35.45      -76.21     76.21 o
 -22   6   9       54.00       71.79     50.13 o
 -20   6   9       69.59      144.42     47.35 o
 -18   6   9      369.33      447.33     57.19 o
 -16   6   9     1588.59     1764.94     85.40 o
 -14   6   9      441.18      351.63     38.02 o
 -12   6   9     3644.56     3529.14     87.09 o
 -10   6   9      638.33      715.47     38.22 o
  -8   6   9     2937.01     2795.54     55.58 o
  -6   6   9     5630.21     5691.29     98.05 o
  -4   6   9       96.85      103.35     26.01 o
  -2   6   9      943.09      938.75     43.84 o
   0   6   9     1474.07     1386.95     42.64 o
   2   6   9      671.28      699.91     42.67 o
   4   6   9     1565.64     1537.79     52.57 o
   6   6   9     4248.18     4032.96     77.66 o
   8   6   9      406.47      298.97     74.77 o
  10   6   9      823.90      908.66     67.89 o
  12   6   9      723.43      669.96     67.35 o
  14   6   9      356.12      365.45     88.86 o
  16   6   9     1125.59      986.31     82.13 o
 -21   7   9       23.45       49.59     80.12 o
 -19   7   9       12.43      -20.99     45.02 o
 -17   7   9        8.23      -39.61     39.61 o
 -15   7   9       86.69       56.72     38.43 o
 -13   7   9       21.71       33.20     34.11 o
 -11   7   9      235.01      225.59     35.67 o
  -9   7   9      191.16      166.82     28.35 o
  -7   7   9       18.07       33.51     29.38 o
  -5   7   9       12.99       11.63     34.13 o
  -3   7   9      298.42      312.57     40.64 o
  -1   7   9       47.22       87.71     36.76 o
   1   7   9       66.15       55.47     40.23 o
   3   7   9      254.94      272.17     54.94 o
   5   7   9      211.43      157.49     38.10 o
   7   7   9       12.69      -12.94     38.91 o
   9   7   9      136.43       85.25     59.79 o
  11   7   9      418.42      455.11     86.25 o
  13   7   9       44.45       51.50     88.73 o
  15   7   9      383.38      362.79     73.67 o
 -20   8   9       21.92      -42.69     88.21 o
 -18   8   9      329.26      394.15     55.51 o
 -16   8   9      140.69      223.23     46.71 o
 -14   8   9       83.65       95.73     41.55 o
 -12   8   9      235.41      324.84     51.19 o
 -10   8   9      187.50      220.02     32.64 o
  -8   8   9      223.38      219.43     39.00 o
  -6   8   9      323.87      379.42     56.29 o
  -4   8   9       69.23       72.07     38.02 o
  -2   8   9      465.52      394.28     52.85 o
   0   8   9      866.66      970.70     63.11 o
   2   8   9       90.57       51.36     57.68 o
   4   8   9      645.03      643.18     55.33 o
   6   8   9      623.19      620.60     80.38 o
   8   8   9       58.90      186.34    101.52 o
  10   8   9      746.68     1060.09    125.27 o
  12   8   9       12.43       29.75    115.09 o
  14   8   9       79.37       34.19     85.86 o
 -15   9   9      101.28      151.79     67.27 o
 -13   9   9       35.26       27.32     53.90 o
 -11   9   9      111.14      120.66     52.24 o
  -9   9   9        6.18        3.75     42.56 o
  -7   9   9        1.08        1.09     44.88 o
  -5   9   9        5.64       -4.75     45.92 o
  -3   9   9       61.42      157.97     54.46 o
  -1   9   9       50.98       23.98     52.23 o
   1   9   9        8.95      -50.02     50.06 o
   3   9   9      301.34      365.05     61.20 o
   5   9   9      123.84      191.60     54.39 o
   7   9   9       34.77      163.37     77.51 o
  11   9   9       93.62      203.56    119.01 o
  -8  10   9        2.20       15.14     69.68 o
  -6  10   9       82.29       96.89     53.83 o
  -4  10   9        8.61       66.16     54.35 o
  -2  10   9        8.63       25.89     59.13 o
   0  10   9       27.92       -8.15     52.41 o
   2  10   9       17.57      -19.77     60.52 o
   4  10   9      105.01      124.16     60.53 o
   6  10   9       18.83       47.50     84.56 o
 -24   0  10       68.09       69.16     65.77 o
 -22   0  10      212.52      267.91     50.24 o
 -20   0  10     1440.51     1632.14     69.44 o
 -18   0  10    11271.43    10826.55    191.38 o
 -16   0  10       65.94       53.12     31.50 o
 -14   0  10    14000.53    13498.84    227.96 o
 -12   0  10     9281.39    10135.76    174.81 o
 -10   0  10     6991.00     7026.72    125.62 o
  -8   0  10    41822.27    41675.35    656.55 o
  -6   0  10     2799.25     2929.68     77.06 o
  -4   0  10    44233.05    44495.57    858.83 o
  -2   0  10      892.60     1027.02     76.47 o
   0   0  10     7988.37     9238.00    224.05 o
   2   0  10     1336.40     1436.31     47.84 o
   4   0  10    11770.95    11139.83    225.59 o
   6   0  10     2190.96     2321.13    106.74 o
   8   0  10     9853.01    10042.42    313.43 o
  10   0  10    12987.13    12887.60    393.55 o
  12   0  10      936.08      874.80     92.65 o
  14   0  10     9509.20     9472.97    312.91 o
  16   0  10       11.97       96.30     90.30 o
  18   0  10     4065.36     3619.83    120.02 o
  20   0  10      632.68      798.48     77.87 o
  22   0  10      306.29      209.57     93.17 o
 -27   1  10       32.63        5.48     78.29 o
 -25   1  10       31.82      -10.18     69.42 o
 -23   1  10      115.94      184.25     68.12 o
 -21   1  10       97.76       76.91     29.72 o
 -19   1  10       14.08       -4.71     27.25 o
 -17   1  10      863.11      766.10     31.27 o
 -15   1  10      685.23      639.46     25.95 o
 -13   1  10      343.83      285.52     21.12 o
 -11   1  10      536.91      499.56     21.60 o
  -9   1  10      608.86      638.39     25.32 o
  -7   1  10      929.27      894.04     34.93 o
  -5   1  10     1557.73     1529.66     37.02 o
  -3   1  10     1063.60     1355.87     35.92 o
  -1   1  10       26.04       47.17     27.16 o
   1   1  10     2474.98     2844.08     52.65 o
   3   1  10        0.44      -28.08     30.09 o
   5   1  10     2960.99     2963.16     65.42 o
   7   1  10      369.74      436.11     67.98 o
   9   1  10     2461.40     2388.39     83.48 o
  11   1  10      266.93      252.48     63.03 o
  13   1  10     2653.56     2488.49     91.65 o
  15   1  10     1072.33     1013.25     73.72 o
  17   1  10      951.18      802.63     60.73 o
  19   1  10      207.86      247.95     47.08 o
  21   1  10      376.19      433.59     58.42 o
 -26   2  10       25.93       65.51     74.12 o
 -24   2  10      128.30      194.89     57.20 o
 -22   2  10       56.72       53.39     35.52 o
 -20   2  10      325.16      342.43     36.26 o
 -18   2  10     1237.94     1307.60     46.09 o
 -16   2  10      199.93      193.76     25.18 o
 -14   2  10     6703.31     6523.95     95.43 o
 -12   2  10     4912.63     4431.78     77.00 o
 -10   2  10     6662.49     6511.31     92.59 o
  -8   2  10    21485.34    21247.97    266.82 o
  -6   2  10     1247.18     1247.47     29.62 o
  -4   2  10      466.87      437.75     23.92 o
  -2   2  10    11303.44    11502.40    167.04 o
   0   2  10      135.42      131.54     23.32 o
   2   2  10    21535.13    22572.31    314.41 o
   4   2  10    12840.92    13169.25    189.32 o
   6   2  10       13.21       15.04     45.07 o
   8   2  10    13148.44    12195.41    840.61 o
  10   2  10      540.14      455.37     59.64 o
  12   2  10     5689.06     5332.60    141.89 o
  14   2  10     1126.85     1338.09     78.34 o
  16   2  10      193.15      135.63     49.92 o
  18   2  10      215.05      401.88     68.97 o
  20   2  10      325.55      443.76     72.08 o
 -25   3  10        2.47      -11.71     60.08 o
 -23   3  10       37.28       39.64     57.94 o
 -21   3  10      147.56      162.04     36.59 o
 -19   3  10       23.89       49.29     34.03 o
 -17   3  10      633.15      644.24     38.46 o
 -15   3  10     2692.49     2602.15     77.28 o
 -13   3  10     1167.57     1051.81     45.79 o
 -11   3  10     6839.12     6432.65    105.79 o
  -9   3  10      899.04      993.76     34.91 o
  -7   3  10     2249.43     2035.65     39.29 o
  -5   3  10     1136.05     1136.06     29.27 o
  -3   3  10     4584.64     4687.00     78.35 o
  -1   3  10      175.37      237.98     23.19 o
   1   3  10     1883.64     1660.54     39.77 o
   3   3  10     1882.62     1872.28     42.26 o
   5   3  10     2796.13     2716.16     56.73 o
   7   3  10     2023.40     2143.01    104.52 o
   9   3  10      438.70      442.92     55.28 o
  11   3  10      219.02      162.02     59.46 o
  13   3  10     1320.50     1338.90     78.33 o
  15   3  10       82.36       -4.61     63.29 o
  17   3  10      998.04      963.83     81.82 o
  19   3  10        6.51       47.44     66.42 o
 -24   4  10      100.17       81.66     62.67 o
 -22   4  10       30.37       66.74     38.97 o
 -20   4  10      414.43      388.60     40.67 o
 -18   4  10      104.69      141.11     34.81 o
 -16   4  10      197.49      119.20     33.02 o
 -14   4  10       14.95        8.58     29.53 o
 -12   4  10       17.84       -7.01     26.19 o
 -10   4  10      458.04      426.08     29.65 o
  -8   4  10     3281.19     3220.66     63.17 o
  -6   4  10     5175.97     4662.80     80.90 o
  -4   4  10       78.86       78.21     19.45 o
  -2   4  10     6459.36     6207.73    100.00 o
   0   4  10     1334.31     1432.17     39.50 o
   2   4  10    11307.56    11187.84    165.78 o
   4   4  10     1125.99     1092.03     50.48 o
   6   4  10     3589.92     3383.82    125.68 o
   8   4  10     2363.21     2240.89     81.23 o
  10   4  10      391.45      347.66     56.88 o
  12   4  10      804.73      729.59     64.71 o
  14   4  10       50.21      149.74     57.35 o
  16   4  10       11.23        3.98    164.29 o
  18   4  10       43.20       71.39     75.55 o
 -23   5  10      168.36      258.83     69.28 o
 -21   5  10      355.38      323.48     43.89 o
 -19   5  10      464.48      392.42     43.21 o
 -17   5  10     2175.06     2056.97     60.06 o
 -15   5  10        7.12       25.99     31.70 o
 -13   5  10     1595.78     1487.34     97.71 o
 -11   5  10     1385.49     1334.67     44.57 o
  -9   5  10      109.18       88.38     27.33 o
  -7   5  10      148.75      185.30     33.11 o
  -5   5  10     2433.50     2333.46     69.90 o
  -3   5  10     2909.02     2999.88     70.51 o
  -1   5  10     2989.74     2973.85     59.99 o
   1   5  10     6000.54     5558.41    103.36 o
   3   5  10       20.97       66.19     25.92 o
   5   5  10     5011.58     4756.74     83.74 o
   7   5  10      796.86      952.01     65.19 o
   9   5  10       98.65       53.16     53.50 o
  11   5  10     2090.10     2190.20     88.47 o
  13   5  10      191.06      147.66     58.31 o
  15   5  10       14.66        6.21     59.46 o
  17   5  10      293.45      350.37     70.77 o
 -22   6  10       17.14       81.60     52.88 o
 -20   6  10      111.08       20.90     43.10 o
 -18   6  10        1.41       12.73     40.72 o
 -16   6  10      577.80      544.07     43.57 o
 -14   6  10      129.87       92.52     32.73 o
 -12   6  10      345.34      418.84     45.23 o
 -10   6  10        7.11       42.44     30.00 o
  -8   6  10      314.07      383.92     42.01 o
  -6   6  10     1117.18     1080.40     36.76 o
  -4   6  10       80.74      101.97     28.01 o
  -2   6  10      223.50      231.28     42.89 o
   0   6  10      452.77      396.95     34.15 o
   2   6  10      503.92      522.01     49.76 o
   4   6  10       91.78       92.21     40.85 o
   6   6  10     1562.15     1562.35     58.02 o
   8   6  10       86.55       98.18     54.79 o
  10   6  10      855.44      791.79     68.73 o
  12   6  10      113.97      165.50     61.55 o
  14   6  10       13.67      -61.30     61.30 o
  16   6  10        3.01        4.75     67.03 o
 -21   7  10        8.48       -1.87     63.26 o
 -19   7  10       15.54       54.46     44.74 o
 -17   7  10       58.76       88.63     43.99 o
 -15   7  10       73.77       95.32     38.62 o
 -13   7  10       39.15       68.27     36.50 o
 -11   7  10      660.51      661.33     40.36 o
  -9   7  10     1136.68     1259.21     47.84 o
  -7   7  10      200.67      211.90     32.77 o
  -5   7  10     4975.98     4977.78    132.52 o
  -3   7  10      692.66      684.47     45.57 o
  -1   7  10     1535.62     1532.52     57.99 o
   1   7  10     3380.51     3363.83     82.29 o
   3   7  10      295.72      349.55     47.76 o
   5   7  10     3221.28     3417.92    103.49 o
   7   7  10       23.84       24.10     43.92 o
   9   7  10      483.10      687.52     69.72 o
  11   7  10      395.73      407.29     70.32 o
  13   7  10      175.78      163.05     84.56 o
  15   7  10       77.41       34.45     88.21 o
 -18   8  10       23.28       86.32     65.99 o
 -16   8  10      151.14       78.85     43.44 o
 -14   8  10        1.15       11.79     41.15 o
 -12   8  10        0.74       17.93     38.87 o
 -10   8  10       30.59        1.66     36.21 o
  -8   8  10      183.32      214.45     44.06 o
  -6   8  10        0.17       71.12     39.44 o
  -4   8  10      224.68      177.12     40.14 o
  -2   8  10      403.52      447.86     55.07 o
   0   8  10       38.84      150.45     50.71 o
   2   8  10       48.23       37.81     46.58 o
   4   8  10       97.23      185.66     78.95 o
   6   8  10       44.79      -13.83     65.51 o
   8   8  10       83.06      153.98    102.83 o
  10   8  10      519.71      709.86    124.75 o
  12   8  10       79.44      138.06    119.53 o
  14   8  10       15.97      -64.46     90.04 o
 -15   9  10      246.00      458.54     93.43 o
 -13   9  10       13.75       -5.12     46.73 o
 -11   9  10      436.91      476.73     52.82 o
  -9   9  10       56.34      115.92     37.72 o
  -7   9  10        2.68       79.35     47.45 o
  -5   9  10      415.95      455.24     56.78 o
  -3   9  10       44.53       50.76     49.97 o
  -1   9  10      507.94      638.90     64.96 o
   1   9  10      122.63      201.50     58.76 o
   3   9  10       60.81       74.32    107.65 o
   5   9  10      324.65      180.60     82.73 o
 -10  10  10        9.23      112.48    115.35 o
  -6  10  10      113.85      237.56     59.11 o
  -4  10  10      126.95       82.38    119.27 o
  -2  10  10      337.00      395.65    137.14 o
   0  10  10        2.02       27.74     56.44 o
   2  10  10       35.77      151.44     99.17 o
   4  10  10       36.35       31.30     95.78 o
   6  10  10        0.31      170.68     90.04 o
 -27   1  11        2.25      -50.37     79.60 o
 -25   1  11      292.21      272.20     78.29 o
 -23   1  11      403.99      384.82     46.43 o
 -21   1  11        4.23       61.53     29.39 o
 -19   1  11      377.18      382.29     44.54 o
 -17   1  11       46.96       64.51     25.39 o
 -15   1  11      298.03      282.87     24.32 o
 -13   1  11     1913.21     2000.93     38.29 o
 -11   1  11     1199.23     1161.88     30.77 o
  -9   1  11     1629.88     1725.95     37.08 o
  -7   1  11     6303.52     5957.98     85.02 o
  -5   1  11     9225.61     9216.45    138.45 o
  -3   1  11     4982.85     4484.81     75.50 o
  -1   1  11    27248.15    27117.86    376.14 o
   1   1  11      740.32      750.16     28.03 o
   3   1  11    26004.45    26295.54    364.59 o
   5   1  11     3941.55     3851.05    104.35 o
   7   1  11     8058.37     8076.97    371.76 o
   9   1  11     8181.21     8297.45    221.05 o
  11   1  11      723.93      726.92     67.17 o
  13   1  11     1469.22     1267.51     77.14 o
  15   1  11       84.19      136.16     66.51 o
  17   1  11        0.75       62.64     70.59 o
  19   1  11       36.59       -1.47     55.52 o
  21   1  11       96.44      135.27     56.89 o
 -26   2  11      229.82      230.18     80.38 o
 -24   2  11       76.17       91.34     70.46 o
 -22   2  11      332.35      388.89     39.74 o
 -20   2  11       95.11      124.29     34.68 o
 -18   2  11      720.64      739.67     39.83 o
 -16   2  11       34.44       59.18     23.84 o
 -14   2  11      373.67      347.58     24.73 o
 -12   2  11       13.48       11.64     19.42 o
 -10   2  11     1462.10     1408.98     34.46 o
  -8   2  11     1358.62     1207.56     40.11 o
  -6   2  11       10.39       12.91     22.09 o
  -4   2  11      505.51      533.58     26.52 o
  -2   2  11     1459.35     1398.26     49.42 o
   0   2  11       56.38       26.97     20.42 o
   2   2  11     7255.65     7272.21    136.55 o
   4   2  11     2397.91     2509.43     56.69 o
   6   2  11     5489.79     4973.81    268.94 o
   8   2  11      208.07      311.08     54.14 o
  10   2  11     2938.23     2809.08     96.17 o
  12   2  11      283.15      288.53     65.11 o
  14   2  11      190.47       83.85     65.77 o
  16   2  11       70.74       28.53     68.24 o
  18   2  11      283.71      290.41     69.28 o
  20   2  11       36.36       77.98    182.42 o
 -25   3  11        0.39      -14.53     61.65 o
 -23   3  11       39.25       47.09     40.10 o
 -21   3  11       48.97       97.76     37.44 o
 -19   3  11      253.49      283.48     36.86 o
 -17   3  11      841.24     1024.44     42.61 o
 -15   3  11       42.55       22.32     30.16 o
 -13   3  11     2624.52     2704.49     59.97 o
 -11   3  11     1185.67     1274.03     41.07 o
  -9   3  11     1690.96     1639.99     42.52 o
  -7   3  11     2611.44     2389.38     44.69 o
  -5   3  11      379.07      467.38     28.57 o
  -3   3  11    12206.37    12084.46    177.27 o
  -1   3  11     1048.19      865.09     52.04 o
   1   3  11      799.18      890.58     32.03 o
   3   3  11     3604.40     3759.77     75.49 o
   5   3  11      456.17      434.39     36.51 o
   7   3  11      706.78      703.91     58.16 o
   9   3  11     4708.49     4966.19    132.43 o
  11   3  11      731.03      668.61    123.18 o
  13   3  11      560.02      568.34     70.86 o
  15   3  11      996.73      972.99     74.48 o
  17   3  11       10.90      -27.20     63.19 o
  19   3  11      687.09      808.75    133.23 o
 -24   4  11       98.69      232.21    126.05 o
 -22   4  11      185.39      230.50     42.44 o
 -20   4  11       13.78       32.84     34.37 o
 -18   4  11        6.45       30.80     33.59 o
 -16   4  11       22.37       -1.56     30.52 o
 -14   4  11       44.33       86.03     30.30 o
 -12   4  11        6.32      -26.14     27.62 o
 -10   4  11     2392.22     2236.46     52.91 o
  -8   4  11     2042.43     2028.22     57.45 o
  -6   4  11     3041.09     2743.99    134.33 o
  -4   4  11    10987.74     9778.76    300.52 o
  -2   4  11      164.46      197.70     25.43 o
   0   4  11    12066.18    12079.29    178.58 o
   2   4  11     1268.07     1294.66     34.20 o
   4   4  11      349.35      378.76     25.65 o
   6   4  11     7300.57     7370.21    177.86 o
   8   4  11      749.39      703.88     61.90 o
  10   4  11     1280.95     1253.37     71.29 o
  12   4  11       47.80       -2.35     92.65 o
  14   4  11       38.66       34.47     60.42 o
  16   4  11       43.37      116.17     95.26 o
  18   4  11        5.35       37.36     65.11 o
 -23   5  11      167.01      171.35     51.06 o
 -21   5  11      240.07      264.51     44.26 o
 -19   5  11       72.44       78.78     39.19 o
 -17   5  11      467.78      615.95     42.94 o
 -15   5  11       91.88       99.36     32.87 o
 -13   5  11     1320.41     1354.95     46.32 o
 -11   5  11     1361.56     1360.09     49.08 o
  -9   5  11     1892.52     1853.37     50.08 o
  -7   5  11      829.38      887.52     64.98 o
  -5   5  11     6566.09     6314.45    104.77 o
  -3   5  11     4266.98     3981.26     86.52 o
  -1   5  11       78.73       53.11     26.10 o
   1   5  11      437.05      459.73     31.44 o
   3   5  11       15.46       22.63     32.85 o
   5   5  11       58.66      104.95     38.37 o
   7   5  11      138.63       92.72     57.76 o
   9   5  11      656.35      752.66     96.82 o
  11   5  11      449.50      474.09     63.12 o
  13   5  11      556.32      585.56     67.40 o
  15   5  11      550.92      476.34     70.41 o
  17   5  11      110.26       77.82     67.16 o
 -22   6  11       31.77      105.85     54.28 o
 -20   6  11      304.18      308.81     48.18 o
 -18   6  11        1.96      -24.56     38.86 o
 -16   6  11      683.03      642.52     72.40 o
 -14   6  11      747.82      648.58     41.42 o
 -12   6  11      172.98      236.48     34.62 o
 -10   6  11     4994.28     4836.71    255.77 o
  -8   6  11       69.78      109.08     30.83 o
  -6   6  11     4278.57     4301.21    108.00 o
  -4   6  11      331.28      397.36     40.16 o
  -2   6  11      617.64      643.31     42.63 o
   0   6  11     2152.33     2082.60     60.95 o
   2   6  11      711.67      716.09     37.10 o
   4   6  11      388.62      388.05     36.09 o
   6   6  11      585.26      664.58     56.81 o
   8   6  11     2538.49     2440.54     93.88 o
  10   6  11      160.53      219.71     61.55 o
  12   6  11     2977.97     2930.62    117.96 o
  14   6  11      424.59      369.24     70.18 o
  16   6  11      348.37      253.15     91.08 o
 -21   7  11        8.52       20.85     63.59 o
 -19   7  11        9.31      -12.74     44.76 o
 -17   7  11      101.60       63.63     41.10 o
 -15   7  11       53.29      114.56     39.24 o
 -13   7  11        2.91       18.93     33.63 o
 -11   7  11       95.16      100.85     34.31 o
  -9   7  11      117.10      141.55     33.47 o
  -7   7  11      154.29      179.35     28.60 o
  -5   7  11       30.07       46.38     31.01 o
  -3   7  11       84.57       74.38     59.79 o
  -1   7  11      122.25      114.96     39.20 o
   1   7  11      321.86      424.62     77.87 o
   3   7  11        1.48       12.97     42.84 o
   5   7  11      256.07      273.57     55.04 o
   7   7  11      675.09      542.31    102.56 o
   9   7  11       24.69      -43.90     63.26 o
  11   7  11      137.86       68.53     67.47 o
  13   7  11      137.25       86.87     71.67 o
  15   7  11       31.43       60.02     88.73 o
 -18   8  11       21.33        8.32     51.11 o
 -16   8  11      290.80      361.71     49.85 o
 -14   8  11      158.31      220.66     45.13 o
 -12   8  11        6.86       50.24     39.25 o
 -10   8  11      474.23      588.02     55.41 o
  -8   8  11      124.60      169.73     35.31 o
  -6   8  11      672.84      771.00     72.91 o
  -4   8  11     1093.16     1059.40    196.64 o
  -2   8  11      224.62      218.82     50.85 o
   0   8  11      762.29      759.08     61.17 o
   2   8  11      235.01      288.85     67.46 o
   4   8  11        6.50      -33.70     76.86 o
   6   8  11      308.91      317.09     81.69 o
   8   8  11      434.27      483.59    116.40 o
  10   8  11       11.32      -46.45    114.31 o
  12   8  11      311.72      346.84    129.44 o
 -15   9  11       17.13        4.70     82.73 o
 -13   9  11      103.10       64.41     56.21 o
 -11   9  11       32.38       14.88     42.45 o
  -9   9  11      143.89      188.28     52.39 o
  -7   9  11      118.37      108.39     47.65 o
  -5   9  11       42.81       44.57     72.29 o
  -3   9  11       32.96       27.29     52.86 o
  -1   9  11       16.45       34.14     55.05 o
   1   9  11        1.29       64.35     57.29 o
   3   9  11       25.14       29.64     56.74 o
   5   9  11       77.16       74.90     87.43 o
  -4  10  11       30.48       82.99     87.17 o
  -2  10  11       16.22       -5.89     58.58 o
   0  10  11      137.10       62.84     64.22 o
   2  10  11       70.07       14.11     62.16 o
   4  10  11        6.77       57.42     95.26 o
 -24   0  12      246.70      321.58    154.24 o
 -22   0  12      812.04      811.16     61.07 o
 -20   0  12     2572.87     2392.62     85.99 o
 -18   0  12     2597.77     2557.01     69.83 o
 -16   0  12     5154.14     5070.68    109.90 o
 -14   0  12      836.45      857.76     41.20 o
 -12   0  12    12070.15    11890.64    203.66 o
 -10   0  12       25.92       38.98     24.74 o
  -8   0  12    20443.72    20402.89    409.11 o
  -6   0  12     7275.29     6394.57    144.63 o
  -4   0  12      185.66      177.69     35.39 o
  -2   0  12    10087.89     8784.09    186.42 o
   0   0  12    12309.14    12224.39    250.78 o
   2   0  12     2514.75     2336.34     66.78 o
   4   0  12      163.46      178.06     49.59 o
   6   0  12     3302.73     3549.30    146.41 o
   8   0  12    10799.72    10531.23    333.27 o
  10   0  12     2042.36     1954.20    119.01 o
  12   0  12     3937.26     3770.08    166.24 o
  14   0  12     1269.76     1287.14    115.35 o
  16   0  12     3434.69     3510.15    174.07 o
  18   0  12       39.87      -18.53    108.04 o
  20   0  12      987.73      970.01     86.94 o
 -27   1  12       22.43       33.67     78.82 o
 -25   1  12      144.36      240.36     75.16 o
 -23   1  12      142.56      159.98     48.90 o
 -21   1  12       29.59       10.92     31.39 o
 -19   1  12     1765.17     1762.76     46.00 o
 -17   1  12      130.49      131.49     26.28 o
 -15   1  12     2127.84     2032.93     44.92 o
 -13   1  12      155.97      149.81     22.84 o
 -11   1  12      861.56      866.77     26.21 o
  -9   1  12     1559.67     1428.52     34.47 o
  -7   1  12      235.96      238.17     41.70 o
  -5   1  12      309.07      304.45     25.81 o
  -3   1  12        9.97      -13.92     25.75 o
  -1   1  12      538.53      561.80     31.23 o
   1   1  12      291.89      334.28     25.25 o
   3   1  12      254.77      250.75     25.78 o
   5   1  12      919.82      959.36     59.14 o
   7   1  12      265.55      218.42     55.50 o
   9   1  12     3351.55     3329.08    106.09 o
  11   1  12      656.80      519.70     66.74 o
  13   1  12     1040.47      899.91     75.37 o
  15   1  12      203.86      233.97     70.89 o
  17   1  12      324.22      364.36     90.56 o
  19   1  12      539.14      660.34     66.97 o
  21   1  12      215.15      227.31     98.13 o
 -26   2  12       51.41      -48.28     75.16 o
 -24   2  12       68.68      115.70     44.39 o
 -22   2  12      124.18      227.16     39.03 o
 -20   2  12      148.98      147.06     36.09 o
 -18   2  12      359.66      472.61     37.53 o
 -16   2  12     1458.52     1460.29     39.80 o
 -14   2  12       30.63       35.01     21.70 o
 -12   2  12     4039.78     3848.52     74.05 o
 -10   2  12     4083.63     3763.91     73.96 o
  -8   2  12     3353.45     3093.22     56.88 o
  -6   2  12    11371.93    10946.41    163.42 o
  -4   2  12      791.66      721.10     30.57 o
  -2   2  12    23589.80    23850.16    334.75 o
   0   2  12     3617.77     3663.96     66.68 o
   2   2  12      302.16      291.03     25.92 o
   4   2  12     5243.57     5425.43     89.90 o
   6   2  12     1708.17     1510.34     69.78 o
   8   2  12     2540.44     2413.50     87.90 o
  10   2  12      885.04      889.12    171.33 o
  12   2  12     1129.78     1368.43     92.39 o
  14   2  12       26.92       18.45     67.90 o
  16   2  12      360.60      463.28    107.39 o
  18   2  12       12.78       48.63     71.77 o
 -25   3  12        0.47       29.71     64.02 o
 -23   3  12      122.60      149.81     41.36 o
 -21   3  12        3.67       -5.01     35.94 o
 -19   3  12      648.99      629.17     41.55 o
 -17   3  12       80.49       83.74     32.95 o
 -15   3  12     2343.39     2222.49     57.66 o
 -13   3  12     2081.98     1992.21     52.96 o
 -11   3  12      960.26      886.92     37.03 o
  -9   3  12     4878.78     4697.28     83.66 o
  -7   3  12      106.39      119.32     21.57 o
  -5   3  12     8816.00     8330.05    129.17 o
  -3   3  12     2765.55     2684.98     60.72 o
  -1   3  12      305.53      270.15     28.04 o
   1   3  12     1055.47     1085.75     41.08 o
   3   3  12     2716.02     2540.13     53.71 o
   5   3  12      365.10      337.99     53.05 o
   7   3  12       41.62       37.37     52.48 o
   9   3  12      910.75      950.94     67.93 o
  11   3  12      176.30      227.10     81.43 o
  13   3  12      551.09      463.64     71.88 o
  15   3  12      802.79      724.73    119.79 o
  17   3  12       77.86      131.34     97.74 o
 -24   4  12       81.05      107.71     51.52 o
 -22   4  12      175.71      161.66     42.80 o
 -20   4  12      179.72      200.27     39.58 o
 -18   4  12      252.39      274.16     37.55 o
 -16   4  12      369.66      292.20     36.32 o
 -14   4  12      863.97      789.15     39.63 o
 -12   4  12       20.77       35.75     41.85 o
 -10   4  12       69.08       72.15     27.90 o
  -8   4  12        7.62       49.29     27.60 o
  -6   4  12      863.42      839.90     38.48 o
  -4   4  12     3736.83     3688.92     80.39 o
  -2   4  12     3152.27     2786.28     77.45 o
   0   4  12     7638.81     7363.61    117.22 o
   2   4  12     1953.27     1899.49     47.43 o
   4   4  12    10846.85    10741.29    186.03 o
   6   4  12      762.95      881.59     91.60 o
   8   4  12     5454.70     4883.07    131.85 o
  10   4  12     1226.06     1139.93     71.61 o
  12   4  12      339.54      247.41     99.17 o
  14   4  12      683.07      625.77     71.65 o
  16   4  12        6.19       30.65     62.64 o
  18   4  12       78.90       24.53     83.51 o
 -23   5  12       13.35       10.24     44.64 o
 -21   5  12      310.55      322.31     72.63 o
 -19   5  12      120.31      110.28     39.84 o
 -17   5  12      222.26      180.28     47.07 o
 -15   5  12      775.90      794.06     44.21 o
 -13   5  12       30.44       13.20     29.80 o
 -11   5  12      599.27      539.25     35.58 o
  -9   5  12      149.01      122.57     30.21 o
  -7   5  12     1701.30     1491.58     45.47 o
  -5   5  12      319.21      271.75     35.67 o
  -3   5  12     5111.19     5211.69    163.94 o
  -1   5  12      794.56      778.74     36.28 o
   1   5  12     3512.70     3646.25     63.65 o
   3   5  12     5408.01     5342.32     83.32 o
   5   5  12      997.62      978.00     60.62 o
   7   5  12     3338.21     3234.22    259.28 o
   9   5  12      361.42      294.90     92.65 o
  11   5  12       37.58       41.86     58.34 o
  13   5  12      172.19      241.91     64.55 o
  15   5  12      293.78      268.46     68.35 o
 -24   6  12        0.21      134.40     82.99 o
 -22   6  12        2.85     -111.24    125.40 o
 -20   6  12       20.68        5.96     43.25 o
 -18   6  12       11.85        8.14     39.27 o
 -16   6  12       24.30        5.31     34.66 o
 -14   6  12        9.84      -18.29     42.87 o
 -12   6  12       44.99       70.97     34.99 o
 -10   6  12       13.16       13.84     31.14 o
  -8   6  12        2.92       -7.50     29.45 o
  -6   6  12      101.80      131.05     30.03 o
  -4   6  12       34.21       34.03     35.10 o
  -2   6  12      190.93      149.15     30.80 o
   0   6  12      356.29      356.60     39.51 o
   2   6  12      121.08      120.51     31.74 o
   4   6  12     1389.33     1287.86     55.18 o
   6   6  12       41.05       60.02     87.95 o
   8   6  12      898.21      865.96     71.29 o
  10   6  12      799.22      698.10     71.90 o
  12   6  12      306.42      371.73     69.10 o
  14   6  12      293.00      325.61     71.90 o
 -21   7  12        8.26       11.04     84.95 o
 -19   7  12        4.96       41.61     46.31 o
 -17   7  12        7.64       22.08     40.21 o
 -15   7  12      154.25      190.71     42.50 o
 -13   7  12      125.00      188.42     43.62 o
 -11   7  12      195.17      121.45     53.69 o
  -9   7  12      607.75      686.61     41.06 o
  -7   7  12        5.08       54.11     32.55 o
  -5   7  12       59.81       30.98     34.21 o
  -3   7  12      864.56      884.87     51.08 o
  -1   7  12      404.63      384.49     41.53 o
   1   7  12     1775.60     1805.77     62.34 o
   3   7  12     1045.61     1170.67     63.98 o
   5   7  12      473.96      416.62     57.68 o
   7   7  12     1884.71     1920.27    131.53 o
   9   7  12      431.50      412.10     72.09 o
  11   7  12      495.68      613.53     77.19 o
  13   7  12      355.40      415.59     78.68 o
 -16   8  12       78.67       65.40     46.41 o
 -14   8  12       22.92      -23.11     43.43 o
 -12   8  12        5.57       -8.97     40.55 o
 -10   8  12       19.24       -6.31     34.96 o
  -8   8  12        6.78       45.03     42.38 o
  -6   8  12        2.61       19.82     35.85 o
  -4   8  12       11.00      -24.84     41.01 o
  -2   8  12       36.76       66.95     43.40 o
   0   8  12        3.56      -44.18     48.67 o
   2   8  12      169.09      111.04     50.20 o
   4   8  12        0.52       19.05     72.55 o
   8   8  12       23.19      -51.15    109.35 o
  10   8  12      148.62       42.02    119.79 o
 -15   9  12       82.44      120.05     85.34 o
 -13   9  12       41.24       91.34    122.66 o
 -11   9  12       17.78       -5.40     47.79 o
  -9   9  12      105.94      182.88     49.04 o
  -7   9  12       41.13      110.49     41.48 o
  -5   9  12      382.47      299.94     97.21 o
  -3   9  12      271.08      194.76     55.29 o
  -1   9  12        5.88       31.61     56.56 o
   1   9  12      199.10      187.30     59.60 o
   3   9  12      198.47      122.40     86.38 o
  -2  10  12       16.63      -79.60     79.60 o
   0  10  12       29.38      121.09     90.56 o
   2  10  12        0.37       41.76     87.43 o
 -27   1  13      249.49      305.34     86.38 o
 -25   1  13       37.46       99.41     52.61 o
 -23   1  13      587.15      716.38     52.96 o
 -21   1  13        6.02      -26.75     31.54 o
 -19   1  13     1719.11     1774.75     46.75 o
 -17   1  13     1097.85     1077.80     36.46 o
 -15   1  13      256.18      264.80     26.40 o
 -13   1  13      738.33      687.00     31.59 o
 -11   1  13     3876.11     3861.10     64.19 o
  -9   1  13     1334.04     1253.22     36.35 o
  -7   1  13     1975.68     1984.21     47.36 o
  -5   1  13    12322.37    12129.99    179.58 o
  -3   1  13     9943.96     9952.86    150.27 o
  -1   1  13     2946.09     2586.53     53.73 o
   1   1  13    21698.99    21519.63    303.40 o
   3   1  13        8.02       18.56     24.07 o
   5   1  13    20071.18    20206.42    548.18 o
   7   1  13     6113.26     6104.05    155.31 o
   9   1  13     3459.79     3472.20    110.34 o
  11   1  13     2731.44     2687.30    100.93 o
  13   1  13      570.39      536.13     76.34 o
  15   1  13      186.74      230.69     73.90 o
  17   1  13       11.60      -44.37     80.38 o
  19   1  13       67.10       51.67     76.77 o
 -26   2  13      133.09      292.56     80.90 o
 -24   2  13      564.79      648.18     53.50 o
 -22   2  13      282.28      407.38     42.31 o
 -20   2  13     2222.35     2109.74     59.99 o
 -18   2  13      386.50      427.37     36.60 o
 -16   2  13     2265.52     2126.25     70.73 o
 -14   2  13        8.10       -7.25     23.20 o
 -12   2  13       63.02       49.53     32.21 o
 -10   2  13       31.79       60.74     22.42 o
  -8   2  13      432.83      386.27     24.92 o
  -6   2  13     4719.47     4511.23     79.60 o
  -4   2  13       21.72        3.12     23.89 o
  -2   2  13     9110.32     9499.28    168.79 o
   0   2  13     1050.47      985.83     34.74 o
   2   2  13     2944.82     3003.56     74.09 o
   4   2  13     7751.12     7351.76    347.23 o
   6   2  13      235.08      310.79     56.47 o
   8   2  13    12420.13    11558.37    504.47 o
  10   2  13      653.67      554.78     69.75 o
  12   2  13      668.61      635.76     75.01 o
  14   2  13       15.03      -16.60     69.76 o
  16   2  13       50.16       75.22     75.09 o
  18   2  13       87.51      164.70     74.88 o
 -25   3  13       36.45      -20.37     48.72 o
 -23   3  13       34.21       89.29     41.65 o
 -21   3  13        3.39        9.51     37.15 o
 -19   3  13      536.22      509.34     39.91 o
 -17   3  13       78.80       96.41     33.08 o
 -15   3  13     2863.72     3005.15     67.77 o
 -13   3  13       20.12       16.39     28.28 o
 -11   3  13     3572.43     3566.74     72.46 o
  -9   3  13     1675.91     1542.70     44.30 o
  -7   3  13     7671.11     7361.73    105.00 o
  -5   3  13     9008.44     8047.73    224.58 o
  -3   3  13      990.66      943.29     36.12 o
  -1   3  13     2096.43     1933.83     47.49 o
   1   3  13     4098.71     4089.85     74.60 o
   3   3  13     2166.34     1996.76     53.61 o
   5   3  13     3144.58     3164.91    286.29 o
   7   3  13      246.01      238.04    136.49 o
   9   3  13       24.17       27.24     94.08 o
  11   3  13      275.06      375.65     71.94 o
  13   3  13       69.70       83.77     72.55 o
  15   3  13      561.68      688.20    117.96 o
  17   3  13      458.07      422.94     73.61 o
 -24   4  13        7.45      -37.58     68.37 o
 -22   4  13       50.65       72.85     40.67 o
 -20   4  13       83.75       89.20     39.27 o
 -18   4  13       82.84       89.57     35.98 o
 -16   4  13      258.83      279.48     35.94 o
 -14   4  13      507.52      460.73     37.40 o
 -12   4  13     1184.33     1127.71     43.33 o
 -10   4  13      401.88      345.70     30.68 o
  -8   4  13    10270.46     9897.67    216.68 o
  -6   4  13     2053.12     1822.04     56.43 o
  -4   4  13     3950.26     4114.35     76.38 o
  -2   4  13     3311.45     3247.18     89.01 o
   0   4  13      218.14      179.27     29.17 o
   2   4  13     1844.74     1847.05     49.05 o
   4   4  13     2898.35     2864.52    179.03 o
   6   4  13       48.16       85.57     57.78 o
   8   4  13      554.22      554.16     64.21 o
  10   4  13     1142.47      984.55     73.06 o
  12   4  13      146.48       60.29     97.87 o
  14   4  13     1127.64     1056.37     82.99 o
  16   4  13        1.86       25.13     65.70 o
 -23   5  13       32.04       66.21     45.82 o
 -21   5  13       33.24       93.17     43.14 o
 -19   5  13      111.34      135.41     40.76 o
 -17   5  13      120.68      214.50     44.15 o
 -15   5  13     1462.59     1566.53    133.57 o
 -13   5  13        2.35       -2.41     31.34 o
 -11   5  13     1681.74     1810.56     76.92 o
  -9   5  13      284.22      260.84     32.29 o
  -7   5  13     4375.65     4185.43     80.54 o
  -5   5  13      826.51      734.64     42.61 o
  -3   5  13      800.11      801.36     42.45 o
  -1   5  13      152.81      166.76     31.05 o
   1   5  13      469.94      499.91     34.75 o
   3   5  13        9.87       50.24     30.97 o
   5   5  13        9.77       29.19     59.04 o
   7   5  13        6.51       51.85     61.71 o
   9   5  13      557.13      484.90     99.17 o
  11   5  13      150.37      119.53     99.69 o
  13   5  13      162.49      104.14     65.02 o
  15   5  13      347.63      343.71     73.34 o
 -22   6  13        1.43      -11.19     64.30 o
 -20   6  13       48.93       14.93     42.71 o
 -18   6  13      123.60      108.02     39.92 o
 -16   6  13       34.98       45.68     44.22 o
 -14   6  13      371.40      410.19     46.78 o
 -12   6  13      544.09      554.11     40.70 o
 -10   6  13      602.21      524.92     60.16 o
  -8   6  13     1328.33     1354.82     46.92 o
  -6   6  13       61.46       18.98     38.45 o
  -4   6  13     2845.59     2926.66     77.34 o
  -2   6  13     1427.05     1584.75     57.15 o
   0   6  13      280.64      298.04     39.08 o
   2   6  13      202.01      267.41     31.56 o
   4   6  13      764.89      778.14     42.74 o
   6   6  13       10.41      -32.36     87.69 o
   8   6  13     1052.03     1148.69     80.15 o
  10   6  13      422.95      470.30     87.43 o
  12   6  13      129.32      124.63     66.63 o
  14   6  13      546.92      552.45     86.12 o
 -19   7  13        3.06       17.32     47.06 o
 -17   7  13       11.87       53.43     45.99 o
 -15   7  13        2.17       -5.78     38.41 o
 -13   7  13        2.50      -37.17     37.17 o
 -11   7  13       28.76       -3.92     34.44 o
  -9   7  13       61.18       85.59     34.15 o
  -7   7  13      209.38      195.54     35.60 o
  -5   7  13       15.24       -3.92     37.34 o
  -3   7  13       50.34       44.29     40.85 o
  -1   7  13      101.91      112.93     35.32 o
   1   7  13      128.89      107.81     41.68 o
   3   7  13      316.15      236.97     76.73 o
   5   7  13       43.80      -24.53     90.04 o
   7   7  13       93.86      186.08    102.56 o
   9   7  13       59.35      -80.29    107.91 o
  11   7  13      133.91      164.12     84.56 o
  13   7  13      326.13      178.77     98.13 o
 -16   8  13        1.30       24.44     50.48 o
 -14   8  13      133.65      217.64     57.11 o
 -12   8  13       45.64      103.80     40.34 o
 -10   8  13      459.42      464.86     42.34 o
  -8   8  13      488.75      544.26     78.65 o
  -6   8  13        7.93        6.88     42.22 o
  -4   8  13      429.82      459.77     41.10 o
  -2   8  13      210.17      294.38     54.06 o
   0   8  13       88.04      121.59     80.77 o
   2   8  13      443.69      466.81     61.08 o
   4   8  13       32.60      191.04     81.43 o
  10   8  13       38.04      -72.29    118.48 o
 -11   9  13       59.98      105.26     87.69 o
  -9   9  13       14.30      -10.05     59.02 o
  -7   9  13       14.21       14.77     49.57 o
  -5   9  13        2.34      -23.01     44.08 o
  -3   9  13       12.11       73.98     48.21 o
  -1   9  13      105.46      105.99     60.22 o
   1   9  13       87.48       78.16     59.50 o
   3   9  13       17.85       -1.30     88.47 o
 -24   0  14      115.08      120.59     52.55 o
 -22   0  14      177.74      189.48     52.46 o
 -20   0  14      502.89      624.95    154.89 o
 -18   0  14       89.05       74.89     41.41 o
 -16   0  14     2485.14     2587.64     69.70 o
 -14   0  14     2975.20     2915.44     71.92 o
 -12   0  14    10952.78    10834.85    189.53 o
 -10   0  14    14566.36    14069.08    467.80 o
  -8   0  14      630.72      564.59    103.35 o
  -6   0  14     7988.26     7777.55    174.36 o
  -4   0  14    14925.47    14638.82    301.21 o
  -2   0  14     5816.59     6142.29    152.02 o
   0   0  14    17045.12    16922.76    343.26 o
   2   0  14      899.10      816.92     45.60 o
   4   0  14       16.77      -27.92     74.38 o
   6   0  14     4509.31     4699.16    183.21 o
   8   0  14      113.95       47.76     86.91 o
  10   0  14     1419.87     1412.15    117.44 o
  12   0  14     3254.88     3194.89    159.72 o
  14   0  14     2014.04     2005.35    140.41 o
  16   0  14     1280.04     1154.56    128.66 o
  18   0  14      817.78      997.72    135.19 o
 -27   1  14       70.78       36.01     80.90 o
 -25   1  14        0.14       29.04     46.05 o
 -23   1  14       12.26       31.94     43.41 o
 -21   1  14      223.51      239.30     35.87 o
 -19   1  14      217.41      248.98     31.43 o
 -17   1  14      865.40      826.72     34.83 o
 -15   1  14       14.33       13.36     25.76 o
 -13   1  14     2265.77     2121.89     41.41 o
 -11   1  14      283.60      295.17     25.64 o
  -9   1  14     2571.64     2486.72    135.12 o
  -7   1  14       11.70       22.51     25.42 o
  -5   1  14        0.34       28.44     27.00 o
  -3   1  14     1291.09     1258.33     39.11 o
  -1   1  14      761.62      835.68     36.32 o
   1   1  14      933.29      924.83     43.13 o
   3   1  14      714.18      793.84     60.99 o
   5   1  14     1904.08     1988.14    257.85 o
   7   1  14       27.96       88.88     61.45 o
   9   1  14        2.28       -7.04     63.79 o
  11   1  14       28.30       57.23     69.14 o
  13   1  14        2.57       48.98     70.48 o
  15   1  14      596.87      606.91     82.24 o
  17   1  14       88.25       30.33     81.73 o
  19   1  14       21.06       55.59    110.92 o
 -26   2  14        7.37       46.98     76.99 o
 -24   2  14       17.00       42.14     50.47 o
 -22   2  14      275.69      313.83     39.99 o
 -20   2  14     1091.11     1292.30     51.66 o
 -18   2  14      292.76      218.11     33.61 o
 -16   2  14     1126.62     1143.19     37.62 o
 -14   2  14      622.77      595.88     36.07 o
 -12   2  14      189.38      198.85     29.68 o
 -10   2  14    10936.33    10485.91    143.93 o
  -8   2  14      604.45      562.01     34.08 o
  -6   2  14    12911.75    11288.60    478.17 o
  -4   2  14     8781.77     8286.05    130.31 o
  -2   2  14     2502.35     2551.84     60.72 o
   0   2  14     7273.21     7030.54    214.26 o
   2   2  14      561.46      509.05     50.36 o
   4   2  14     1124.04     1270.68    211.65 o
   6   2  14      467.04      511.16     76.60 o
   8   2  14      292.49      399.88     64.12 o
  10   2  14       65.58       74.63     67.56 o
  12   2  14     2152.23     2274.93    133.49 o
  14   2  14       10.98        4.19     72.62 o
  16   2  14      230.34      176.32     79.20 o
  18   2  14      227.85      291.51    104.65 o
 -25   3  14       61.20       21.44     47.50 o
 -23   3  14        6.00       19.81     44.22 o
 -21   3  14       96.50       86.55     37.38 o
 -19   3  14       17.22      -11.16     35.39 o
 -17   3  14     1591.13     1508.81     70.97 o
 -15   3  14      122.33      110.42     31.80 o
 -13   3  14     3633.56     3296.46     93.97 o
 -11   3  14     1577.18     1483.07     46.39 o
  -9   3  14     4621.31     4545.60     84.62 o
  -7   3  14    10246.54     9942.38    305.61 o
  -5   3  14       73.23       83.79     26.43 o
  -3   3  14     7323.27     6972.30    136.29 o
  -1   3  14     2080.54     2051.77    107.51 o
   1   3  14      389.03      375.18     29.72 o
   3   3  14      335.84      371.55     42.12 o
   5   3  14      194.08      214.56     56.40 o
   7   3  14       67.08       59.18     58.12 o
   9   3  14     1392.11     1240.18     77.32 o
  11   3  14     1015.07     1006.92    118.09 o
  13   3  14       25.03      -41.15     72.89 o
  15   3  14      741.05      833.56    125.27 o
  17   3  14      851.12      897.50    113.26 o
 -24   4  14        3.75       16.90     43.43 o
 -22   4  14      297.98      390.04     46.38 o
 -20   4  14      478.50      556.59     44.60 o
 -18   4  14      263.55      241.29     38.43 o
 -16   4  14      922.72      945.70     77.03 o
 -14   4  14      175.92      170.55     33.68 o
 -12   4  14       69.61       76.48     30.62 o
 -10   4  14       24.98       49.94     29.36 o
  -8   4  14     2105.05     1997.37     56.96 o
  -6   4  14     3683.03     3544.10     83.33 o
  -4   4  14     1740.18     1665.58     55.67 o
  -2   4  14      326.45      294.62     30.76 o
   0   4  14     3732.85     3423.29     92.51 o
   2   4  14     1962.95     1802.42     87.32 o
   4   4  14      860.29      731.63     64.35 o
   6   4  14     1424.44     1399.46     77.96 o
   8   4  14        8.91      -46.48     60.86 o
  10   4  14     1219.13     1241.34    100.48 o
  12   4  14      675.92      563.45    112.74 o
  14   4  14      292.92      175.38    119.01 o
  16   4  14      209.25      350.23     90.82 o
 -25   5  14       34.50       80.90     86.38 o
 -23   5  14       37.93      -19.87     58.48 o
 -21   5  14        0.55      -29.47     42.76 o
 -19   5  14      342.47      337.90     42.82 o
 -17   5  14      486.15      544.45     44.48 o
 -15   5  14      379.12      349.22     70.49 o
 -13   5  14      979.75      989.74     45.79 o
 -11   5  14      211.39      237.99     34.41 o
  -9   5  14      392.89      351.38     33.35 o
  -7   5  14     2898.01     2826.25     75.94 o
  -5   5  14       85.52      117.76     35.59 o
  -3   5  14      144.52      219.01     34.38 o
  -1   5  14     5865.18     5597.89     98.80 o
   1   5  14        2.90       31.92     30.64 o
   3   5  14     5205.52     5302.91    113.20 o
   5   5  14      633.04      696.87     69.04 o
   7   5  14      149.99      159.80    105.57 o
   9   5  14      854.22      839.56    107.52 o
  11   5  14       64.32       14.88    102.30 o
  13   5  14      217.22      108.02     70.21 o
  15   5  14      245.91      242.19     93.95 o
 -22   6  14        7.98      125.37    138.19 o
 -20   6  14       30.99       23.33     44.17 o
 -18   6  14        5.49      -39.13     39.13 o
 -16   6  14        8.88       43.83     38.36 o
 -14   6  14        5.01      -31.83     36.08 o
 -12   6  14       27.15       48.54     49.84 o
 -10   6  14      224.96      201.87     34.44 o
  -8   6  14      707.08      673.06     39.13 o
  -6   6  14      740.01      729.33     49.51 o
  -4   6  14       39.86       71.89     39.68 o
  -2   6  14      105.97      114.71     38.07 o
   0   6  14      257.07      195.61     38.91 o
   2   6  14       43.94        5.06     33.33 o
   4   6  14       83.44       70.97     60.19 o
   6   6  14      233.39       83.77     93.69 o
   8   6  14      137.11      123.70    103.35 o
  10   6  14      593.78      516.18     74.46 o
  12   6  14       26.47       64.00     70.52 o
 -19   7  14      253.63      367.55     95.82 o
 -17   7  14       51.14      124.96     50.17 o
 -15   7  14      302.32      305.85     55.49 o
 -13   7  14      333.10      347.78     41.77 o
 -11   7  14       23.53       19.97     34.58 o
  -9   7  14        7.33      -34.48     34.48 o
  -7   7  14       46.60        2.54     41.61 o
  -5   7  14      419.98      426.10     47.67 o
  -3   7  14      169.77      206.37     41.07 o
  -1   7  14      726.20      739.76     51.34 o
   1   7  14        7.83       77.40     42.04 o
   3   7  14     1429.57     1443.44    134.27 o
   5   7  14     1042.27     1033.47    112.22 o
   7   7  14      402.07      342.14    110.13 o
   9   7  14     1050.90     1071.45     87.90 o
  11   7  14        6.22      -57.84    102.56 o
 -16   8  14       36.41       81.16     84.56 o
 -14   8  14       13.49       63.38     44.84 o
 -12   8  14        6.12       32.62     42.23 o
 -10   8  14       11.42       37.79     37.37 o
  -8   8  14        0.96        5.41     47.79 o
  -6   8  14        3.39       25.94     43.70 o
  -4   8  14       11.15       43.69     46.77 o
  -2   8  14      155.70      241.79     48.74 o
   0   8  14       27.24       58.45     50.32 o
   2   8  14      291.23      387.01     95.00 o
 -11   9  14       62.41       78.55    120.05 o
  -9   9  14       44.68       72.98     55.59 o
  -7   9  14      205.23      209.84     51.13 o
  -5   9  14        2.23      -52.25     58.73 o
  -3   9  14       46.80       77.39     60.26 o
  -1   9  14       88.41       79.59     50.79 o
   1   9  14      102.20      149.77     86.42 o
   3   9  14      269.13      178.51     90.04 o
 -27   1  15       34.84        9.92     77.51 o
 -25   1  15      345.65      419.82     54.68 o
 -23   1  15      122.94      122.97     46.89 o
 -21   1  15     1001.17     1130.59     46.92 o
 -19   1  15      341.39      370.14     33.24 o
 -17   1  15      977.30      960.01     36.83 o
 -15   1  15     3313.12     3344.38     62.27 o
 -13   1  15       13.79      -25.23     25.23 o
 -11   1  15     1525.46     1443.42     39.22 o
  -9   1  15     1206.80     1118.79     41.27 o
  -7   1  15       48.90       55.33     27.93 o
  -5   1  15     1948.04     1911.59     48.74 o
  -3   1  15     2566.33     2232.78     83.55 o
  -1   1  15      753.91      660.95     33.18 o
   1   1  15    13673.68    13420.32    197.49 o
   3   1  15    13769.34    13352.66    398.25 o
   5   1  15     5512.85     5237.92    141.06 o
   7   1  15    18572.25    19353.59    410.74 o
   9   1  15       66.78       92.50     66.74 o
  11   1  15     3719.06     3907.82    214.26 o
  13   1  15      494.47      647.36     81.10 o
  15   1  15      117.50       69.77     80.62 o
  17   1  15      426.05      493.98     90.88 o
 -26   2  15       27.59       56.17     50.76 o
 -24   2  15      307.66      303.00     51.62 o
 -22   2  15        9.68      -14.47     41.46 o
 -20   2  15     1027.03      996.19     49.21 o
 -18   2  15      468.31      468.82     40.16 o
 -16   2  15      693.00      692.01     40.14 o
 -14   2  15     1969.73     1926.90     54.19 o
 -12   2  15     1233.61     1286.03     44.25 o
 -10   2  15     1019.59      966.30     35.02 o
  -8   2  15     1323.22     1275.85     43.72 o
  -6   2  15       40.79       38.64     36.46 o
  -4   2  15      691.63      491.40     35.41 o
  -2   2  15      220.64      255.52     31.09 o
   0   2  15     2825.58     2617.86     60.16 o
   2   2  15      198.65      159.42     40.85 o
   4   2  15     6604.45     6409.09    257.32 o
   6   2  15     1382.63     1304.11    133.23 o
   8   2  15      747.05      671.88    109.74 o
  10   2  15      370.78      333.21     71.77 o
  12   2  15       62.39       54.66    145.10 o
  14   2  15      672.44      671.37     85.10 o
  16   2  15       27.00       76.64     82.54 o
 -25   3  15        6.57        1.66     73.54 o
 -23   3  15       28.34        1.08     69.76 o
 -21   3  15       51.11       37.07     38.81 o
 -19   3  15      223.57      283.82     39.78 o
 -17   3  15      694.55      707.34     43.72 o
 -15   3  15     1278.44     1423.72     50.09 o
 -13   3  15     4198.98     4098.05    121.97 o
 -11   3  15     1602.63     1527.70     48.01 o
  -9   3  15     9397.30     9286.61    148.15 o
  -7   3  15      867.89      809.89     38.54 o
  -5   3  15     3889.07     3798.06     74.14 o
  -3   3  15     1584.06     1538.28     63.90 o
  -1   3  15      311.62      311.96     31.13 o
   1   3  15     3197.44     2970.08     63.50 o
   3   3  15       18.32        8.20     54.36 o
   5   3  15       34.06       21.81     56.18 o
   7   3  15     1199.59     1313.61    160.50 o
   9   3  15        7.50      -79.99     79.99 o
  11   3  15      612.49      575.41     81.24 o
  13   3  15      227.64      248.30     78.65 o
  15   3  15       96.13       96.82    116.14 o
 -24   4  15       28.70       35.40     65.47 o
 -22   4  15       21.54      -13.22     42.82 o
 -20   4  15      173.50      154.72     48.74 o
 -18   4  15      333.68      321.21     41.42 o
 -16   4  15        4.97        2.67     33.47 o
 -14   4  15      298.84      277.82     35.70 o
 -12   4  15     2194.63     2109.32     95.84 o
 -10   4  15       92.85       92.80     38.81 o
  -8   4  15      423.43      419.92     42.74 o
  -6   4  15       88.69       81.04     34.70 o
  -4   4  15       29.53       19.71     29.32 o
  -2   4  15     1353.71     1217.86     42.72 o
   0   4  15     1314.81     1354.87     45.08 o
   2   4  15       22.76       26.20     39.67 o
   4   4  15     1252.22     1294.62     75.76 o
   6   4  15     1127.92     1146.37     75.50 o
   8   4  15        2.38       -6.57     66.74 o
  10   4  15     2467.80     2548.04    103.25 o
  12   4  15      439.55      455.93    112.74 o
  14   4  15      113.12       50.37    122.66 o
 -23   5  15        2.41       34.09     68.22 o
 -21   5  15        6.04       30.47     52.51 o
 -19   5  15      113.83      152.00     43.30 o
 -17   5  15      485.60      465.50     79.91 o
 -15   5  15        2.23       26.09     35.15 o
 -13   5  15      543.82      611.63     40.66 o
 -11   5  15       79.32       20.20     32.91 o
  -9   5  15     1016.26     1181.67     87.77 o
  -7   5  15      280.56      226.55     40.87 o
  -5   5  15     1130.00     1099.08     50.04 o
  -3   5  15       97.83      111.31     36.40 o
  -1   5  15      211.31      253.53     39.06 o
   1   5  15       59.11      156.14     34.63 o
   3   5  15      200.72      180.20     58.03 o
   5   5  15      968.34     1015.91     76.63 o
   7   5  15       71.39       83.73     67.99 o
   9   5  15       89.60      116.40     97.87 o
  11   5  15       20.33      -51.15    103.61 o
  13   5  15        0.68      -46.04     71.27 o
 -20   6  15        8.92      -45.31     45.31 o
 -18   6  15       70.94      -16.99     43.06 o
 -16   6  15       35.86       46.79     39.00 o
 -14   6  15        2.59        5.54     35.94 o
 -12   6  15      637.02      701.03     51.34 o
 -10   6  15      495.65      498.33     44.07 o
  -8   6  15      842.91      908.88     53.42 o
  -6   6  15     4067.87     4195.22     99.86 o
  -4   6  15        6.57       36.09     39.77 o
  -2   6  15     2198.34     2418.61     72.78 o
   0   6  15      403.71      501.49     45.58 o
   2   6  15       15.16       50.63     44.84 o
   4   6  15      734.68      876.60     78.47 o
   6   6  15      130.95      111.44     99.43 o
   8   6  15      107.30      180.07    107.26 o
  10   6  15      379.50      354.46     97.74 o
  12   6  15      105.62      191.69     74.22 o
 -17   7  15       95.14       48.31     70.56 o
 -15   7  15        1.07       18.92     42.97 o
 -13   7  15       65.52      105.62     41.08 o
 -11   7  15        0.11       27.40     37.90 o
  -9   7  15       10.62       26.70     34.80 o
  -7   7  15       14.90       40.59     43.35 o
  -5   7  15       10.89        2.78     37.42 o
  -3   7  15       70.35       30.08     46.46 o
  -1   7  15      127.11       95.20     43.01 o
   1   7  15        7.59       23.21     43.82 o
   7   7  15       95.18       98.65    110.39 o
   9   7  15      379.81      498.51     81.16 o
  11   7  15       19.32      -98.13     98.13 o
 -16   8  15      130.58       13.57     82.47 o
 -14   8  15        3.15       42.08     44.44 o
 -12   8  15      454.17      559.47     67.86 o
 -10   8  15      203.79      210.62     41.85 o
  -8   8  15      180.63       99.91     46.84 o
  -6   8  15      519.02      500.75     55.01 o
  -4   8  15       37.64       58.91     51.04 o
  -2   8  15      898.56     1059.16    111.74 o
   0   8  15      210.84      251.43     59.50 o
  -9   9  15      114.00      290.73    123.70 o
  -7   9  15      113.93       95.69     54.07 o
  -5   9  15      100.67       93.43     57.75 o
  -3   9  15      173.77      236.37     60.36 o
  -1   9  15        9.64       14.55     61.21 o
   1   9  15       21.61      160.50    102.04 o
 -26   0  16       86.58      179.55     98.65 o
 -24   0  16       19.09       54.17     54.72 o
 -22   0  16      207.98      209.98     53.03 o
 -20   0  16      324.17      354.37     54.03 o
 -18   0  16       73.22       90.48     44.56 o
 -16   0  16       58.51       -0.33     34.93 o
 -14   0  16      159.33      225.80     36.33 o
 -12   0  16     2443.09     2234.00    183.34 o
 -10   0  16      138.06       90.14     43.14 o
  -8   0  16    12286.65    11298.01    432.70 o
  -6   0  16        5.17      -30.02     78.55 o
  -4   0  16    20087.02    19647.17    399.23 o
  -2   0  16     7357.77     7813.69    267.76 o
   0   0  16     1679.35     1626.15     63.58 o
   2   0  16     8039.80     7756.25    261.76 o
   4   0  16       70.23       -5.48     81.43 o
   6   0  16     4171.63     3927.45    172.77 o
   8   0  16      297.21      252.37     99.17 o
  10   0  16     1240.98     1242.25    123.44 o
  12   0  16      233.27      371.37    108.31 o
  14   0  16      349.40      477.33    117.70 o
  16   0  16       85.01      -28.71    124.23 o
 -27   1  16        4.86      -44.63     79.86 o
 -25   1  16      141.24       89.10     50.13 o
 -23   1  16      133.67      102.89     46.92 o
 -21   1  16      309.99      426.55     48.98 o
 -19   1  16      102.75      139.36     31.74 o
 -17   1  16      117.66      104.06     33.39 o
 -15   1  16        9.38       -9.52     31.49 o
 -13   1  16       93.39       87.08     26.72 o
 -11   1  16      494.16      387.98     34.24 o
  -9   1  16      230.85      182.27     42.98 o
  -7   1  16      592.76      558.26     34.00 o
  -5   1  16      240.67      227.31     30.63 o
  -3   1  16      115.68      106.56     28.87 o
  -1   1  16      216.62      227.21     30.47 o
   1   1  16     1282.98     1375.43     55.55 o
   3   1  16     1909.27     1902.79    115.87 o
   5   1  16        3.07      172.26    134.14 o
   7   1  16     1617.34     1747.77    116.40 o
   9   1  16      417.53      532.87     73.90 o
  11   1  16       24.88       -0.21     74.81 o
  13   1  16        1.16       10.47     91.47 o
  15   1  16       29.46      -11.42     83.26 o
  17   1  16        1.27       21.92    130.23 o
 -26   2  16       70.26       63.71     52.17 o
 -24   2  16      185.60      260.68     52.00 o
 -22   2  16      122.32       70.96     42.13 o
 -20   2  16      453.62      552.24     74.51 o
 -18   2  16       42.34       71.70     44.36 o
 -16   2  16      131.02      122.12     33.29 o
 -14   2  16      813.41      811.38     40.35 o
 -12   2  16       34.97       29.66     28.95 o
 -10   2  16      807.85      839.64     45.34 o
  -8   2  16     2887.74     2757.29     61.88 o
  -6   2  16     1811.68     1844.74     55.98 o
  -4   2  16     9427.65     8950.34    239.42 o
  -2   2  16     4001.83     3718.72     81.15 o
   0   2  16     3636.66     3565.75    101.52 o
   2   2  16     1774.06     1726.44    153.85 o
   4   2  16       26.48      170.25    101.26 o
   6   2  16       71.75       20.82     62.19 o
   8   2  16     1476.42     1452.73     83.90 o
  10   2  16      750.08      654.86    171.98 o
  12   2  16      380.81      285.96     80.11 o
  14   2  16      698.71      656.61     88.58 o
  16   2  16        8.16       16.70    116.66 o
 -25   3  16        6.21       -7.04     55.72 o
 -23   3  16       38.68        3.23     42.67 o
 -21   3  16       19.06      -13.37     42.08 o
 -19   3  16      247.13      194.86     37.21 o
 -17   3  16       21.45      -34.30     34.51 o
 -15   3  16      143.11      142.37     34.61 o
 -13   3  16       36.63      -27.97     30.80 o
 -11   3  16     1213.05     1101.17     43.83 o
  -9   3  16      185.47      256.12     40.39 o
  -7   3  16     4456.22     4143.17    124.01 o
  -5   3  16     3206.76     3105.56    132.90 o
  -3   3  16      897.26      806.96     39.33 o
  -1   3  16     3342.01     3344.35     87.05 o
   1   3  16      177.53       97.21     40.42 o
   3   3  16     2088.60     2224.75     89.25 o
   5   3  16      132.24      212.75     60.86 o
   7   3  16       14.30       46.91     63.17 o
   9   3  16        4.78      -38.38     67.23 o
  11   3  16        9.20      -17.94     77.16 o
  13   3  16      233.44      288.32    101.78 o
 -24   4  16      143.78       54.96     58.95 o
 -22   4  16        3.51       23.80     41.12 o
 -20   4  16      398.35      464.81     46.92 o
 -18   4  16        8.48      -36.37     44.79 o
 -16   4  16      486.49      660.27     51.08 o
 -14   4  16      745.38      801.13     44.39 o
 -12   4  16        5.55      -14.89     31.90 o
 -10   4  16      269.84      339.42     35.41 o
  -8   4  16       55.22        3.23     35.72 o
  -6   4  16      192.90      174.87     39.04 o
  -4   4  16     1368.22     1331.34     58.73 o
  -2   4  16      700.85      609.84     62.19 o
   0   4  16      174.66      106.12     30.51 o
   2   4  16     1867.27     1836.54    163.37 o
   4   4  16     1909.46     1833.50    212.17 o
   6   4  16      384.50      409.02     69.03 o
   8   4  16     1764.90     1705.24    204.21 o
  10   4  16       10.11       57.13     73.09 o
  12   4  16      446.06      160.24    113.53 o
 -23   5  16       43.38      -25.54     61.21 o
 -21   5  16       33.60       36.97     44.86 o
 -19   5  16       10.13       -6.66     41.67 o
 -17   5  16      356.12      326.97     41.07 o
 -15   5  16      284.40      240.92     37.95 o
 -13   5  16      517.66      510.47     41.96 o
 -11   5  16     1723.55     1722.46     54.83 o
  -9   5  16       83.94       51.46     37.55 o
  -7   5  16     1275.96     1202.44     64.56 o
  -5   5  16      604.83      564.69     48.37 o
  -3   5  16       67.33       89.13     37.89 o
  -1   5  16     2598.80     2471.92     62.36 o
   1   5  16      788.39      779.83     51.32 o
   3   5  16        1.28      -12.87     66.03 o
   5   5  16     1807.43     1829.22     91.84 o
   7   5  16      588.69      585.02     76.23 o
   9   5  16      549.32      577.02    108.04 o
  11   5  16      332.48      381.29    114.57 o
  13   5  16       45.24      156.59    103.35 o
 -20   6  16       89.83      114.97     62.86 o
 -18   6  16       28.70       66.73     44.06 o
 -16   6  16      151.50      188.03     43.53 o
 -14   6  16       29.67       81.39     38.78 o
 -12   6  16        0.26       47.50     40.49 o
 -10   6  16        1.53       37.51     33.00 o
  -8   6  16        0.49      -20.09     50.44 o
  -6   6  16      271.39      203.10     43.61 o
  -4   6  16       44.34       40.31     40.89 o
  -2   6  16       45.19       59.04     42.68 o
   0   6  16      112.13      105.86     41.99 o
   2   6  16      284.46      239.64     64.86 o
   4   6  16        1.59      -70.75     70.75 o
   6   6  16      268.10      139.10    102.04 o
   8   6  16      152.25       94.73    108.83 o
  10   6  16        3.53       49.39    209.04 o
  12   6  16      317.00      316.30    103.87 o
 -17   7  16      445.75      445.64     91.56 o
 -15   7  16        1.29       22.72     41.23 o
 -13   7  16       82.35      122.75     39.16 o
 -11   7  16       86.77       86.85     51.79 o
  -9   7  16       59.23       26.41     40.73 o
  -7   7  16      482.93      586.80     63.02 o
  -5   7  16      382.41      376.76     56.67 o
  -3   7  16       23.81        2.93     44.43 o
  -1   7  16      303.15      243.29     46.69 o
   1   7  16     1577.72     1676.77     86.53 o
   7   7  16      610.05      686.11    122.66 o
   9   7  16      144.33       75.68    119.01 o
 -14   8  16        0.34      -75.42     75.42 o
 -12   8  16        5.95       42.69     42.13 o
 -10   8  16        1.38       -8.25     48.42 o
  -8   8  16        0.97      -12.30     49.52 o
  -6   8  16       14.98      -48.00     48.00 o
  -4   8  16       27.58       37.03     47.63 o
  -2   8  16       74.52       92.05     49.74 o
   0   8  16      111.06       98.65     85.86 o
  -7   9  16       68.14      263.85    119.53 o
  -5   9  16       42.03      -48.02     84.03 o
  -3   9  16        6.96       14.10     60.17 o
  -1   9  16      168.54      112.59     61.35 o
 -27   1  17       57.72      100.40     69.56 o
 -25   1  17       44.47       96.08     51.16 o
 -23   1  17      163.05      221.00     48.69 o
 -21   1  17        1.73       89.75     58.80 o
 -19   1  17     1279.60     1404.71     54.06 o
 -17   1  17      476.42      462.37     40.38 o
 -15   1  17      307.79      313.89     35.97 o
 -13   1  17     1092.06     1106.00     45.08 o
 -11   1  17       27.20       36.22     32.56 o
  -9   1  17     3081.72     3183.63     68.49 o
  -7   1  17     1323.99     1368.98     64.79 o
  -5   1  17       17.98       60.64     30.67 o
  -3   1  17      841.04      857.15     44.68 o
  -1   1  17     4147.69     4082.94     78.46 o
   1   1  17       53.35      143.24     56.29 o
   3   1  17     2890.22     2919.35    140.28 o
   5   1  17     3954.75     3824.67    299.21 o
   7   1  17       16.88        6.51     67.78 o
   9   1  17     1290.61     1382.30     88.72 o
  11   1  17       38.64      -34.91    139.75 o
  13   1  17      769.59      818.78    117.96 o
  15   1  17      175.47      289.49     90.88 o
 -26   2  17       61.89       93.02     72.57 o
 -24   2  17        4.79       -5.42     49.77 o
 -22   2  17      475.60      456.89     46.29 o
 -20   2  17      231.83      256.87     45.01 o
 -18   2  17      524.19      485.56     40.57 o
 -16   2  17      133.66      139.78     34.46 o
 -14   2  17       21.28      -29.82     29.82 o
 -12   2  17       29.86       53.77     58.62 o
 -10   2  17      199.80      160.05     34.12 o
  -8   2  17        0.10       10.32     31.04 o
  -6   2  17       25.14      -24.29     31.25 o
  -4   2  17      124.59       67.52     31.15 o
  -2   2  17      153.05      109.75     46.67 o
   0   2  17      458.80      382.42     33.98 o
   2   2  17     1059.68     1087.41    130.23 o
   4   2  17       87.87       92.47     61.64 o
   6   2  17      102.40       12.52     65.62 o
   8   2  17      909.75      875.89     96.04 o
  10   2  17      105.31       28.71     75.84 o
  12   2  17      476.10      454.97     85.44 o
  14   2  17       59.76       25.19     85.80 o
  16   2  17      225.94      191.04    126.84 o
 -25   3  17        1.87      -51.17     70.98 o
 -23   3  17       16.46      -43.60     43.60 o
 -21   3  17        7.72        2.41     41.10 o
 -19   3  17       45.72       10.23     37.32 o
 -17   3  17      778.21      900.42     75.56 o
 -15   3  17      340.55      345.20     41.66 o
 -13   3  17     2280.53     2376.21     86.41 o
 -11   3  17       17.82        9.95     39.05 o
  -9   3  17     3881.43     3892.83    150.38 o
  -7   3  17     1752.90     1836.04     53.54 o
  -5   3  17       36.62       15.96     32.05 o
  -3   3  17     1721.48     1784.63     52.62 o
  -1   3  17      217.30      255.64     43.02 o
   1   3  17       37.89      -39.64     57.06 o
   3   3  17     2476.04     2660.44    384.94 o
   5   3  17      787.64      856.44    132.32 o
   7   3  17     2025.80     1870.73    236.58 o
   9   3  17      400.67      440.58     99.82 o
  11   3  17        0.83      -50.82     80.36 o
  13   3  17      202.47      252.32     88.53 o
 -24   4  17       13.17      -55.07     66.63 o
 -22   4  17      203.52      189.82     47.11 o
 -20   4  17       26.40       -6.74     40.42 o
 -18   4  17       62.70       30.14     38.62 o
 -16   4  17      661.05      703.03     46.38 o
 -14   4  17       79.73      119.01     36.10 o
 -12   4  17      711.10      662.53     41.20 o
 -10   4  17       16.95        6.29     45.77 o
  -8   4  17        8.03       24.38     40.27 o
  -6   4  17      977.00      960.17     60.03 o
  -4   4  17      931.74      909.52     42.87 o
  -2   4  17       84.66       81.29     33.98 o
   0   4  17      156.31      156.41     32.69 o
   2   4  17     3095.42     2816.23    180.07 o
   4   4  17      315.27      352.82     67.94 o
   6   4  17     1743.21     1652.89     88.96 o
   8   4  17      974.63      924.47     82.25 o
  10   4  17       61.53       71.41     77.28 o
  12   4  17      618.65      706.47    128.66 o
 -21   5  17        0.10       38.98     45.85 o
 -19   5  17       65.89      -41.26     41.26 o
 -17   5  17       33.66      100.30     40.68 o
 -15   5  17       26.29       62.95     37.47 o
 -13   5  17       28.73       -8.99     34.96 o
 -11   5  17      173.47      289.14     38.00 o
  -9   5  17      736.87      808.21    176.06 o
  -7   5  17     2535.18     2454.99    193.03 o
  -5   5  17      196.02      165.55     41.67 o
  -3   5  17     1651.58     1542.75    102.21 o
  -1   5  17     1142.61     1083.87     47.57 o
   1   5  17     2835.36     2683.18    166.63 o
   3   5  17     2709.73     2574.77    306.65 o
   5   5  17      405.02      503.31     78.48 o
   7   5  17      756.08      718.10     80.91 o
   9   5  17       95.43      202.78    108.31 o
  11   5  17      384.90      372.15    119.53 o
 -18   6  17       10.96        8.21     42.46 o
 -16   6  17       28.53      -43.19     50.59 o
 -14   6  17       22.22       72.24     37.31 o
 -12   6  17      150.69      130.18     38.93 o
 -10   6  17      766.17      790.51     54.96 o
  -8   6  17      618.31      662.66     61.07 o
  -6   6  17      476.03      478.61     48.51 o
  -4   6  17     1677.48     1854.97    150.69 o
  -2   6  17        5.69       54.48     42.09 o
   0   6  17     2014.49     2285.85     95.00 o
   2   6  17      601.44      768.06    108.57 o
   4   6  17      930.74      931.40     84.95 o
   6   6  17      546.92      450.45    112.22 o
   8   6  17       41.98       17.22    110.65 o
  10   6  17       61.62       69.94    119.01 o
 -15   7  17        8.15      -40.67     40.67 o
 -13   7  17       22.90       30.70     42.67 o
 -11   7  17        0.05      -18.09     49.54 o
  -9   7  17       52.23       37.86     48.90 o
  -7   7  17       22.74        1.74     43.97 o
  -5   7  17       36.65       39.11     46.00 o
  -3   7  17        5.09      -10.15     43.99 o
  -1   7  17       23.74       26.97     45.22 o
   1   7  17      238.84      343.71    106.22 o
   7   7  17      168.19      135.45    120.57 o
 -14   8  17       43.28       10.96     78.03 o
 -12   8  17       70.67       93.95     80.12 o
 -10   8  17      258.99      335.98     56.61 o
  -8   8  17        2.33        6.31     48.76 o
  -6   8  17      344.02      332.16     68.54 o
  -4   8  17      647.65      816.03     77.86 o
  -2   8  17       18.72       -4.06     49.63 o
   0   8  17      519.98      564.23     99.95 o
  -3   9  17       88.96       80.90     84.56 o
 -26   0  18       68.90      151.89     97.34 o
 -24   0  18       34.53      -22.24     53.89 o
 -22   0  18       88.59      136.25     53.24 o
 -20   0  18      195.05      191.66     52.04 o
 -18   0  18      156.09      146.32     47.58 o
 -16   0  18      645.86      643.76     64.54 o
 -14   0  18      468.08      463.29     89.52 o
 -12   0  18     7332.23     6914.34    360.67 o
 -10   0  18     3375.24     3252.13    102.21 o
  -8   0  18     3296.53     3428.73    104.25 o
  -6   0  18    10553.35    10016.51    321.65 o
  -4   0  18      670.67      628.72     54.24 o
  -2   0  18     6150.72     6024.96    148.46 o
   0   0  18     2636.89     2646.83    133.10 o
   2   0  18     1687.33     1695.31    117.18 o
   4   0  18     2098.98     2147.85    132.32 o
   6   0  18       37.72       93.69     95.52 o
   8   0  18     1485.10     1611.80    131.27 o
  10   0  18      546.47      416.78    116.14 o
  12   0  18      250.54      133.88    118.48 o
  14   0  18       98.07      117.18    124.75 o
 -25   1  18       14.67       13.16     50.54 o
 -23   1  18       95.84      192.64     49.70 o
 -21   1  18        0.89      -14.92     44.36 o
 -19   1  18      199.60      204.31     39.56 o
 -17   1  18      409.74      387.53     58.20 o
 -15   1  18        1.34        2.68     33.13 o
 -13   1  18     2625.09     2557.22     73.30 o
 -11   1  18        2.99       32.82     34.65 o
  -9   1  18     2197.82     2111.17     57.57 o
  -7   1  18      227.08      238.65     35.32 o
  -5   1  18      899.11      855.65     40.73 o
  -3   1  18      990.20      928.03     42.86 o
  -1   1  18      207.56      336.14     77.44 o
   1   1  18      179.23      247.91     61.15 o
   3   1  18        4.34      148.01    134.01 o
   5   1  18      158.31      438.95     98.13 o
   7   1  18     1533.61     1701.71    222.48 o
   9   1  18       33.86       47.55     74.25 o
  11   1  18        9.62       79.84     80.91 o
  13   1  18      227.85      253.47    171.20 o
 -24   2  18       52.98       48.73     52.11 o
 -22   2  18      134.21      191.53     46.75 o
 -20   2  18        4.95      -29.74     37.46 o
 -18   2  18      506.60      608.43     45.00 o
 -16   2  18      276.77      348.46     39.01 o
 -14   2  18     1098.17     1142.36     47.08 o
 -12   2  18     1064.69     1061.38     55.17 o
 -10   2  18     1286.98     1187.78     46.53 o
  -8   2  18      244.73      244.36     48.67 o
  -6   2  18     4606.13     4443.76    103.33 o
  -4   2  18      162.71      246.65     34.73 o
  -2   2  18     3958.47     4098.86     81.19 o
   0   2  18     1697.85     1676.38     80.39 o
   2   2  18      942.74      963.01     72.57 o
   4   2  18     2312.64     2429.19    112.22 o
   6   2  18       17.13        0.91     68.89 o
   8   2  18      444.21      416.00     77.97 o
  10   2  18      732.61      736.19    131.53 o
  12   2  18       49.72      -25.57     84.18 o
  14   2  18      243.85      357.80    130.75 o
 -23   3  18        2.23        8.28     45.81 o
 -21   3  18        8.60       22.97     41.79 o
 -19   3  18       76.96       11.73     38.27 o
 -17   3  18       29.68       15.28     45.54 o
 -15   3  18      481.22      439.31     40.29 o
 -13   3  18      609.14      527.25     41.03 o
 -11   3  18      647.62      604.22     49.51 o
  -9   3  18     4174.36     4052.96    125.25 o
  -7   3  18      610.76      644.77     56.72 o
  -5   3  18      794.59      779.95     42.27 o
  -3   3  18     1759.95     1829.65     54.63 o
  -1   3  18       21.99       49.24     33.34 o
   1   3  18     1400.11     1466.24    184.90 o
   3   3  18      812.76      948.84    195.86 o
   5   3  18      129.53      140.57     67.26 o
   7   3  18      546.97      674.74    139.49 o
   9   3  18        4.84       51.37     76.98 o
  11   3  18       21.54      -16.97     85.47 o
  13   3  18       91.97     -120.83    133.10 o
 -22   4  18      115.31      148.42     47.10 o
 -20   4  18       45.62       38.51     43.84 o
 -18   4  18      303.64      478.16     45.83 o
 -16   4  18       51.71       45.23     37.65 o
 -14   4  18      207.24      302.64     38.59 o
 -12   4  18      273.32      358.06     50.54 o
 -10   4  18        7.64      -21.67     43.37 o
  -8   4  18     1232.82     1166.97    109.34 o
  -6   4  18      144.90      128.96     40.51 o
  -4   4  18      548.81      554.06     40.13 o
  -2   4  18      320.36      368.00     44.94 o
   0   4  18      554.49      509.69     63.60 o
   2   4  18       47.62      115.62     66.76 o
   4   4  18      302.58      254.34     71.48 o
   6   4  18       38.21      -70.26     70.26 o
   8   4  18      490.56      421.35     80.39 o
  10   4  18      881.13      957.14     94.33 o
 -21   5  18       43.37       21.01     59.36 o
 -19   5  18       74.71       99.17     42.45 o
 -17   5  18       58.05       66.88     33.75 o
 -15   5  18      279.33      345.23     42.50 o
 -13   5  18      105.52       57.86     36.27 o
 -11   5  18      327.47      274.46     57.60 o
  -9   5  18     1226.55     1216.60    114.99 o
  -7   5  18        6.27        6.72     38.33 o
  -5   5  18     1536.22     1490.93    167.75 o
  -3   5  18      557.97      551.78     49.81 o
  -1   5  18       54.18       62.33     48.38 o
   1   5  18      560.95      671.94     73.33 o
   3   5  18     1203.25     1186.35     86.98 o
   5   5  18      145.66      182.92     78.15 o
   7   5  18     1004.01     1142.15     91.70 o
   9   5  18      140.39       33.41    110.13 o
 -18   6  18       84.58       47.57     49.10 o
 -16   6  18        1.20       11.90     43.28 o
 -14   6  18       52.01       56.30     40.27 o
 -12   6  18       52.93       68.71     40.04 o
 -10   6  18      211.03      222.46     50.38 o
  -8   6  18       31.89      104.78     60.07 o
  -6   6  18       68.71       91.08     62.07 o
  -4   6  18      263.79      344.77     49.09 o
  -2   6  18       79.89       72.12     43.44 o
   0   6  18      225.95      426.70    107.52 o
   2   6  18        8.95       95.00     98.39 o
   4   6  18       28.27      -28.76     79.43 o
   6   6  18        7.70       19.31    108.57 o
   8   6  18       63.49       77.51    116.14 o
 -15   7  18       56.43       91.43     55.54 o
 -13   7  18       14.51      -23.40     42.41 o
 -11   7  18      306.50      256.17     51.83 o
  -9   7  18      260.87      310.78     70.11 o
  -7   7  18      162.08      114.44     51.64 o
  -5   7  18      234.24      331.68     52.09 o
  -3   7  18      121.15      133.50     48.84 o
  -1   7  18      212.01      136.67     66.34 o
   1   7  18      297.11      374.50    111.18 o
   7   7  18      322.15      433.74    127.88 o
 -10   8  18       48.56      174.07     85.08 o
  -8   8  18       11.24       16.85     53.96 o
  -6   8  18       47.86       26.46     51.95 o
  -4   8  18       20.40       50.03     77.43 o
  -2   8  18       44.41       67.27    100.48 o
 -25   1  19        4.73       22.95     60.79 o
 -23   1  19      265.56      407.50     53.94 o
 -21   1  19      465.11      532.90     52.29 o
 -19   1  19       78.63       92.43     38.99 o
 -17   1  19     1953.34     2022.54     92.99 o
 -15   1  19      315.45      242.87     48.97 o
 -13   1  19     3383.43     3477.14     88.41 o
 -11   1  19     2361.25     2209.25     60.59 o
  -9   1  19      977.45     1004.98     49.16 o
  -7   1  19     2613.66     2801.99     66.78 o
  -5   1  19      739.13      715.25     41.26 o
  -3   1  19      711.68      744.50     48.03 o
  -1   1  19     2854.64     2707.81     96.69 o
   1   1  19      635.85      595.98     67.82 o
   3   1  19       11.04      -17.35     64.75 o
   5   1  19     1584.05     1657.00     93.08 o
   7   1  19       71.66      164.27    110.00 o
   9   1  19      259.27      300.41     79.75 o
  11   1  19     1174.04     1357.43    263.07 o
  13   1  19      154.24       39.15    131.27 o
 -24   2  19       94.26      125.45     50.33 o
 -22   2  19       17.59      -44.48     51.39 o
 -20   2  19      219.10      271.35     67.07 o
 -18   2  19      555.55      632.81     46.15 o
 -16   2  19      203.23      197.03     36.59 o
 -14   2  19     1675.51     1552.41     64.84 o
 -12   2  19      170.29      155.65     45.10 o
 -10   2  19      756.27      731.63     41.81 o
  -8   2  19       31.12       48.08     33.54 o
  -6   2  19        4.26      -31.59     47.99 o
  -4   2  19     1274.53     1219.46     52.85 o
  -2   2  19      576.77      507.02     61.70 o
   0   2  19      175.34      287.34    140.54 o
   2   2  19      168.96      159.09     65.58 o
   4   2  19      820.84      898.05    190.77 o
   6   2  19      412.42      368.87     76.44 o
   8   2  19      212.96      219.26     79.46 o
  10   2  19      619.40      715.94     92.51 o
  12   2  19        2.83       54.08    101.78 o
 -23   3  19       85.03       99.69     47.42 o
 -21   3  19      207.91      196.58     44.60 o
 -19   3  19      143.53       89.21     40.56 o
 -17   3  19      239.94      258.91     39.69 o
 -15   3  19       59.83       51.97     35.87 o
 -13   3  19        4.52      -28.48     55.99 o
 -11   3  19      351.50      371.92     48.89 o
  -9   3  19       17.79      -35.18     58.85 o
  -7   3  19      226.67      236.06     37.28 o
  -5   3  19      469.82      524.10     40.64 o
  -3   3  19       27.72       32.30     35.05 o
  -1   3  19     1523.01     1450.42    129.31 o
   1   3  19      726.94      742.75     73.84 o
   3   3  19     1649.52     1571.33    255.11 o
   5   3  19     1900.59     1947.40    280.81 o
   7   3  19       22.85       77.50    127.49 o
   9   3  19      733.24      802.00    131.53 o
  11   3  19      301.61      383.79     94.02 o
 -22   4  19        0.36       15.50     81.56 o
 -20   4  19      578.17      611.63     88.15 o
 -18   4  19      270.95      343.26     45.58 o
 -16   4  19      718.13      642.26     46.14 o
 -14   4  19      409.15      383.85     48.58 o
 -12   4  19       54.73       81.57     44.08 o
 -10   4  19      460.57      344.50     46.08 o
  -8   4  19      830.35      762.19    100.05 o
  -6   4  19       29.97      -25.17     41.40 o
  -4   4  19      151.55      178.19     37.66 o
  -2   4  19     1482.78     1369.75     66.75 o
   0   4  19      172.97      120.00     60.52 o
   2   4  19     1297.86     1313.85    198.34 o
   4   4  19      522.76      500.94     78.81 o
   6   4  19       39.89        9.50     74.23 o
   8   4  19      873.21      936.20    106.48 o
  10   4  19      274.30      328.45     90.91 o
 -19   5  19       70.59       45.63     42.79 o
 -17   5  19       88.27       88.32     44.71 o
 -15   5  19      112.49      146.69     40.29 o
 -13   5  19      139.22      139.80     96.41 o
 -11   5  19      217.83      217.88     46.07 o
  -9   5  19     1133.87     1157.64    132.76 o
  -7   5  19       25.61        9.43     44.61 o
  -5   5  19      809.80      855.41     82.38 o
  -3   5  19      186.09      201.92     44.62 o
  -1   5  19     1587.40     1803.09    133.10 o
   1   5  19      172.05      182.61     73.07 o
   3   5  19     1170.84     1255.64     91.24 o
   5   5  19       77.96      138.76     79.73 o
   7   5  19      679.59      825.04    127.10 o
   9   5  19      466.60      447.84    120.83 o
 -16   6  19       25.73       21.56     50.82 o
 -14   6  19      191.74      211.50     44.13 o
 -12   6  19       32.00       29.05     53.31 o
 -10   6  19        5.05       25.99     56.38 o
  -8   6  19      177.95      219.03     48.22 o
  -6   6  19       83.48      161.74     45.02 o
  -4   6  19      638.00      726.24     58.38 o
  -2   6  19     1249.33     1437.72     90.41 o
   0   6  19      425.89      609.38    114.05 o
   2   6  19     1772.54     1998.57    161.28 o
   4   6  19       15.36      -79.25     79.25 o
   6   6  19      491.99      572.85    118.48 o
 -13   7  19       31.88       55.51     63.95 o
 -11   7  19        7.97       -9.74     49.84 o
  -9   7  19       32.35      -13.37     48.89 o
  -7   7  19        3.24      -34.33     50.54 o
  -5   7  19        2.06      -19.82     48.51 o
  -3   7  19       44.28        9.70     51.55 o
  -1   7  19        4.84       55.59    112.22 o
   1   7  19      147.10      120.57    114.83 o
  -8   8  19      211.10      198.60     87.17 o
  -6   8  19        3.15      -30.42     59.95 o
  -4   8  19      238.00      263.90     57.03 o
  -2   8  19       16.24       17.78     74.03 o
 -24   0  20      145.80      211.65    104.13 o
 -22   0  20      101.10       71.22     62.90 o
 -20   0  20      157.36      120.57     78.03 o
 -18   0  20      195.60      158.67     76.73 o
 -16   0  20      358.56      253.15     75.68 o
 -14   0  20       26.49        8.23     52.21 o
 -12   0  20       79.48       40.30     51.92 o
 -10   0  20     1683.17     1870.93     82.35 o
  -8   0  20     1307.99     1270.95     79.60 o
  -6   0  20     4839.24     4805.25    132.04 o
  -4   0  20     4032.23     4095.45    118.91 o
  -2   0  20      628.84      601.03     93.17 o
   0   0  20     7725.51     7858.82    276.11 o
   2   0  20      941.03      789.46    109.87 o
   4   0  20     5351.92     5100.55    212.96 o
   6   0  20     6048.33     6145.24    244.54 o
   8   0  20       14.77       57.15    113.79 o
  10   0  20      900.77     1076.79    140.14 o
 -23   1  20       45.58      145.75     52.33 o
 -21   1  20       69.83       39.09     46.45 o
 -19   1  20       24.65       45.60     46.18 o
 -17   1  20       34.87        9.99     51.47 o
 -15   1  20        4.84      -11.06     46.73 o
 -13   1  20      107.90      137.81     45.53 o
 -11   1  20      119.20       81.18     39.63 o
  -9   1  20       29.03       51.64     37.30 o
  -7   1  20     1062.75      965.66     46.07 o
  -5   1  20        0.92       54.81     36.99 o
  -3   1  20      377.24      426.38     38.95 o
  -1   1  20        2.76      362.07     65.58 o
   1   1  20       13.39      116.65     64.23 o
   3   1  20      759.25      831.28    138.97 o
   5   1  20      294.16      427.21     77.53 o
   7   1  20       24.80      -55.34    146.93 o
   9   1  20        1.13      -22.50    132.71 o
  11   1  20        4.68     -107.13    107.13 o
 -22   2  20        5.06       81.41     49.16 o
 -20   2  20        3.37      -33.66     40.46 o
 -18   2  20      100.91      119.86     41.59 o
 -16   2  20      486.92      473.71     76.51 o
 -14   2  20      104.46      127.92     72.16 o
 -12   2  20      264.66      310.85     44.83 o
 -10   2  20     1110.00     1208.90     50.25 o
  -8   2  20      300.89      287.66     39.08 o
  -6   2  20     2287.55     2259.09    168.23 o
  -4   2  20     1526.63     1489.44     51.74 o
  -2   2  20        4.66       22.32     43.73 o
   0   2  20     4559.81     4459.76    156.72 o
   2   2  20      615.87      635.38    145.23 o
   4   2  20     1689.94     1897.11    141.58 o
   6   2  20     1373.51     1304.96     93.85 o
   8   2  20        0.86      -80.92     80.92 o
  10   2  20      367.38      429.21     93.98 o
 -23   3  20       90.03       87.43    114.57 o
 -21   3  20      187.68      246.35     52.85 o
 -19   3  20        1.64       -8.36     40.14 o
 -17   3  20      260.95      307.02     42.75 o
 -15   3  20       83.69       90.23     69.43 o
 -13   3  20       32.17      -43.07     43.07 o
 -11   3  20       53.45       72.37     46.12 o
  -9   3  20       86.01       71.77     44.11 o
  -7   3  20      234.89      178.11     37.80 o
  -5   3  20      343.58      317.90     50.51 o
  -3   3  20     1269.73     1189.66     49.38 o
  -1   3  20     1141.83      980.41    228.09 o
   1   3  20      322.14      360.59     71.73 o
   3   3  20     1694.39     1734.83    322.57 o
   5   3  20      112.09      161.01    141.71 o
   7   3  20      316.94      415.57     82.49 o
   9   3  20      458.84      501.71    159.85 o
  11   3  20       52.75       48.28    142.75 o
 -20   4  20       85.61      186.47     46.18 o
 -18   4  20      142.53      122.90     44.58 o
 -16   4  20      155.93      301.95     41.78 o
 -14   4  20      401.56      399.00     54.14 o
 -12   4  20      217.53      243.51     55.79 o
 -10   4  20      426.58      498.51     52.95 o
  -8   4  20      574.63      667.89     53.23 o
  -6   4  20     1076.42     1139.72     60.56 o
  -4   4  20       24.39       83.52     42.30 o
  -2   4  20      343.43      448.35     56.98 o
   0   4  20       11.05       50.06     66.48 o
   2   4  20      171.15      176.29     92.78 o
   4   4  20       15.24        9.16     74.85 o
   6   4  20      275.42      301.19     91.34 o
   8   4  20       13.35       13.11     84.31 o
  10   4  20      122.61      247.93    135.19 o
 -17   5  20       20.37        7.10     43.11 o
 -15   5  20       61.12       22.63     40.91 o
 -13   5  20      200.11      208.00     50.25 o
 -11   5  20      127.43       64.88     47.52 o
  -9   5  20      619.94      613.53     55.66 o
  -7   5  20     1046.06     1056.94     74.50 o
  -5   5  20       57.75       29.59     59.95 o
  -3   5  20     1075.63     1292.26     73.72 o
  -1   5  20       87.50       80.90    105.96 o
   1   5  20      163.71      246.11    120.96 o
   3   5  20      334.83      454.89     81.38 o
   5   5  20      100.85       96.77     81.46 o
   7   5  20       76.56      121.43     87.32 o
 -14   6  20       14.08       59.95     48.17 o
 -12   6  20      156.69      209.08     55.20 o
 -10   6  20       15.20       22.51     49.78 o
  -8   6  20      427.26      501.98     68.74 o
  -6   6  20       80.38      153.55     68.12 o
  -4   6  20      492.68      442.61     54.35 o
  -2   6  20       20.82      174.85    114.05 o
   0   6  20      344.30      177.46    114.83 o
   2   6  20       11.93      -54.02    137.01 o
   4   6  20        9.16      -36.56     84.32 o
   6   6  20        9.94      107.00    113.26 o
 -11   7  20       50.84      -68.12     68.12 o
  -9   7  20      621.99      641.17     84.72 o
  -7   7  20       36.25        9.10     53.06 o
  -5   7  20      242.54      256.58     54.34 o
  -3   7  20      234.90      272.24     76.39 o
  -1   7  20       19.17        7.83    113.79 o
   1   7  20       27.32       75.42    114.57 o
  -4   8  20        4.27       49.85     83.25 o
 -23   1  21       63.99       62.37     78.55 o
 -21   1  21       68.04       23.34     47.96 o
 -19   1  21      216.77      189.90     64.94 o
 -17   1  21       48.44       30.01     46.93 o
 -15   1  21      422.98      386.03     52.06 o
 -13   1  21       10.74       64.33     43.34 o
 -11   1  21     1911.18     1956.34    118.69 o
  -9   1  21     2197.50     2364.85     70.48 o
  -7   1  21      338.47      372.68     55.49 o
  -5   1  21     3883.17     3985.37    138.85 o
  -3   1  21      132.82      231.89     47.39 o
  -1   1  21      767.48      654.44     71.93 o
   1   1  21      225.65      248.51     71.19 o
   3   1  21      215.17      368.03     75.48 o
   5   1  21       20.53       34.45     78.42 o
   7   1  21      337.25      379.86     88.94 o
   9   1  21      668.22      690.91     95.65 o
 -22   2  21       11.14        1.70     48.12 o
 -20   2  21      152.04      171.51     43.44 o
 -18   2  21       94.45       67.99     49.35 o
 -16   2  21       78.32       79.13     51.75 o
 -14   2  21      305.36      265.63     56.52 o
 -12   2  21      382.45      351.88     68.55 o
 -10   2  21      229.48      287.19     47.84 o
  -8   2  21     2587.60     2607.43    175.91 o
  -6   2  21       75.37      145.88     37.82 o
  -4   2  21      670.80      778.32     74.68 o
  -2   2  21       60.19       74.43     65.36 o
   0   2  21       18.31      335.31     71.39 o
   2   2  21       22.44       37.98     75.81 o
   4   2  21      289.89      404.44     79.73 o
   6   2  21       41.33      186.54     81.79 o
   8   2  21       40.01       72.60     88.10 o
 -21   3  21      276.40      302.35     47.94 o
 -19   3  21       37.66       18.76     42.82 o
 -17   3  21      116.66      113.72     71.16 o
 -15   3  21       15.03      -35.34     60.12 o
 -13   3  21       46.10      -14.46     44.76 o
 -11   3  21      124.21      115.66     47.80 o
  -9   3  21      289.51      298.21     49.11 o
  -7   3  21      687.86      754.06     80.93 o
  -5   3  21      723.06      754.43     46.30 o
  -3   3  21      902.88      849.37     59.71 o
  -1   3  21      437.45      465.77     73.02 o
   1   3  21     1569.90     1730.62     96.16 o
   3   3  21      216.96      331.50     78.73 o
   5   3  21      141.29      212.95     80.26 o
   7   3  21      194.28      185.30     95.91 o
   9   3  21       91.58      125.79    135.45 o
 -18   4  21      190.55      145.31     46.07 o
 -16   4  21        0.39       -9.25     49.28 o
 -14   4  21      368.81      310.77     53.81 o
 -12   4  21      279.03      277.76     53.07 o
 -10   4  21      182.74      132.01     45.85 o
  -8   4  21      565.22      452.66     51.12 o
  -6   4  21       78.33       94.44     43.63 o
  -4   4  21       12.08       -1.51     43.16 o
  -2   4  21      604.98      566.89     74.09 o
   0   4  21       38.65       91.97     72.44 o
   2   4  21       86.40      140.97    118.48 o
   4   4  21      222.71      226.30     84.69 o
   6   4  21      232.55      238.00     86.24 o
   8   4  21       19.56      -59.24    134.93 o
 -17   5  21       94.93       75.52     88.47 o
 -15   5  21       17.86       34.21     49.62 o
 -13   5  21        4.47      -76.42     76.42 o
 -11   5  21       39.81       82.74     49.47 o
  -9   5  21        1.86       72.83     89.69 o
  -7   5  21      125.38      205.00     50.26 o
  -5   5  21       85.90      130.84     48.12 o
  -3   5  21      245.20      298.75     83.12 o
  -1   5  21      216.21      211.91    115.09 o
   1   5  21     1010.72     1049.64    107.39 o
   3   5  21        0.53       13.38     82.20 o
   5   5  21      825.52      835.06    101.52 o
 -14   6  21      131.24       94.21     82.73 o
 -12   6  21       25.93       17.25     54.83 o
 -10   6  21       22.63       52.59     52.48 o
  -8   6  21       63.69      119.47     50.59 o
  -6   6  21      462.76      522.71     86.93 o
  -4   6  21       79.98       91.40     74.61 o
  -2   6  21      577.20      710.38    127.88 o
   0   6  21      697.71      904.81    126.57 o
   2   6  21      131.38      326.22    141.71 o
   4   6  21      729.69     1010.51    153.98 o
  -9   7  21       36.61      140.14     79.86 o
  -7   7  21        9.86       20.99     72.94 o
  -5   7  21        6.35       51.00     58.63 o
  -3   7  21        2.07       42.02    121.62 o
 -20   0  22      389.67      318.91     97.61 o
 -18   0  22        6.53       39.41     83.51 o
 -16   0  22      407.95      522.48    100.22 o
 -14   0  22       67.89       46.80     75.94 o
 -12   0  22       39.91      -49.09     57.75 o
 -10   0  22       37.46       64.17     56.87 o
  -8   0  22      330.18      306.09     59.58 o
  -6   0  22       38.44       37.79     54.23 o
  -4   0  22      324.62      466.08     59.46 o
  -2   0  22     2762.97     2725.65    147.45 o
   0   0  22      209.24      325.44    103.09 o
   2   0  22     4730.38     4945.79    215.05 o
   4   0  22     1345.09     1240.95    137.27 o
   6   0  22     1541.82     1835.19    152.93 o
   8   0  22      539.40      706.73    138.06 o
 -21   1  22       22.60       13.38     68.57 o
 -19   1  22      219.57      360.78    135.19 o
 -17   1  22        0.53      -47.85     47.85 o
 -15   1  22      182.33      126.80     52.30 o
 -13   1  22        4.10      -49.38     49.38 o
 -11   1  22        0.72       15.12     39.40 o
  -9   1  22       44.93       60.95     40.53 o
  -7   1  22      339.86      328.31     55.52 o
  -5   1  22       32.07      239.94     40.58 o
  -3   1  22       76.95       49.86     63.96 o
  -1   1  22      320.26      386.13     72.06 o
   1   1  22      562.91      762.14     81.62 o
   3   1  22       98.32      364.71     78.73 o
   5   1  22      309.40      397.19     86.73 o
   7   1  22        4.96      -72.12     88.02 o
 -20   2  22        9.24       37.88     59.86 o
 -18   2  22       91.05        9.77     49.30 o
 -16   2  22       27.56      -23.96     49.99 o
 -14   2  22      890.85      865.83    151.24 o
 -12   2  22       34.96        5.75     46.67 o
 -10   2  22     1042.33     1176.52     62.33 o
  -8   2  22      169.47      244.76     40.14 o
  -6   2  22        2.49       -8.70     37.32 o
  -4   2  22      265.70      385.41     55.36 o
  -2   2  22     1029.43     1081.96     82.79 o
   0   2  22       33.22       -3.22     70.80 o
   2   2  22     1107.24     1125.99     89.33 o
   4   2  22       86.61       59.27     80.11 o
   6   2  22     1083.27     1300.01    152.41 o
 -19   3  22       64.94       24.95     54.91 o
 -17   3  22        2.67     -102.71    104.30 o
 -15   3  22       40.05      -31.38     45.43 o
 -13   3  22        3.17      -48.15     48.15 o
 -11   3  22        5.19       44.81     44.87 o
  -9   3  22       22.31      -30.73     45.44 o
  -7   3  22       10.61      -10.28     46.45 o
  -5   3  22      382.63      368.71     43.65 o
  -3   3  22       87.83      105.01     56.33 o
  -1   3  22      573.58      458.62     76.46 o
   1   3  22     1764.71     1922.05    177.07 o
   3   3  22      109.16       85.09     79.24 o
   5   3  22     1908.73     1973.97    278.33 o
   7   3  22       50.31      272.46    139.62 o
 -18   4  22      188.14       94.19     68.91 o
 -16   4  22       26.09       46.70     53.57 o
 -14   4  22      481.38      512.03     59.24 o
 -12   4  22       58.57       74.82    116.28 o
 -10   4  22     1156.00     1059.74    268.02 o
  -8   4  22     1151.63     1009.17    328.18 o
  -6   4  22      401.03      495.22     55.66 o
  -4   4  22      955.63     1078.95     85.86 o
  -2   4  22       78.93      214.38     71.82 o
   0   4  22      328.96      328.36     77.80 o
   2   4  22       20.02      -39.10     79.62 o
   4   4  22      159.35      193.88     85.72 o
 -15   5  22      163.41       29.43     56.54 o
 -13   5  22       41.76       29.89     49.38 o
 -11   5  22      782.85      811.40     76.75 o
  -9   5  22      267.29      312.37    102.91 o
  -7   5  22      779.62      967.69    154.50 o
  -5   5  22      517.11      544.44     67.06 o
  -3   5  22      199.41      429.57    123.44 o
  -1   5  22      516.36      772.49    144.58 o
   1   5  22       47.66        4.33     84.10 o
   3   5  22       63.55       77.46     86.12 o
 -12   6  22       20.82       81.16     83.25 o
 -10   6  22      262.25      256.52    132.05 o
  -8   6  22        9.75        9.15     54.12 o
  -6   6  22      149.70       67.89     51.17 o
  -4   6  22        8.16      -13.83    121.35 o
  -2   6  22        0.41       20.36    119.01 o
  -7   7  22      247.73      224.70     83.25 o
  -5   7  22       94.94      129.18    106.48 o
 -19   1  23       51.87      -30.67     59.03 o
 -17   1  23      167.34      205.23     56.32 o
 -15   1  23      101.47      165.78     50.89 o
 -13   1  23     1185.55     1196.91     79.83 o
 -11   1  23      105.11      128.39     42.72 o
  -9   1  23      995.94     1024.41     56.58 o
  -7   1  23     1696.29     1712.71     69.22 o
  -5   1  23      578.46      633.60     46.04 o
  -3   1  23     1896.75     2073.21     98.99 o
  -1   1  23       18.26       64.87     71.91 o
   1   1  23      687.27      921.84    107.91 o
   3   1  23       52.25       80.26     80.55 o
   5   1  23      118.21      151.35     87.02 o
 -20   2  23      101.43      -86.38    104.91 o
 -18   2  23       36.51       56.34     53.20 o
 -16   2  23      301.51      316.59     58.04 o
 -14   2  23      227.06      167.54     57.64 o
 -12   2  23      589.81      524.46     55.97 o
 -10   2  23     1137.77     1089.27     63.29 o
  -8   2  23       84.31      100.70     41.11 o
  -6   2  23      606.53      640.98     46.54 o
  -4   2  23       76.95       34.13     68.74 o
  -2   2  23      251.37      477.74     76.73 o
   0   2  23       22.11       67.13     74.57 o
   2   2  23      234.70      289.64     87.17 o
   4   2  23       96.72      155.26     92.26 o
 -19   3  23      205.54      121.88    113.53 o
 -17   3  23        0.58       29.42     59.65 o
 -15   3  23      361.10      448.64     91.04 o
 -13   3  23       74.65        5.48     51.65 o
 -11   3  23       43.54      -19.25     56.91 o
  -9   3  23       26.02       70.05     48.38 o
  -7   3  23      173.74      151.15     49.91 o
  -5   3  23      144.56      141.10     56.08 o
  -3   3  23      736.22      747.35    142.49 o
  -1   3  23      226.63      291.22     78.22 o
   1   3  23      119.45      286.16     84.32 o
   3   3  23      350.27      331.41    118.35 o
   5   3  23       30.29       22.71    109.61 o
 -16   4  23      420.10      285.98    118.22 o
 -14   4  23        4.89       36.86     59.84 o
 -12   4  23      519.58      609.31     63.20 o
 -10   4  23      167.24      109.14     85.49 o
  -8   4  23       29.46        6.35     50.81 o
  -6   4  23      335.36      379.25     81.09 o
  -4   4  23      272.95      175.12    117.18 o
  -2   4  23       29.15       37.93     76.99 o
   0   4  23      298.46      462.47    104.13 o
   2   4  23      186.02      215.50     85.50 o
   4   4  23        8.54       21.92    110.65 o
 -13   5  23       27.81        3.22     65.58 o
 -11   5  23        5.69      -39.62     49.72 o
  -9   5  23        4.56       49.22     51.71 o
  -7   5  23       15.63       85.06     53.43 o
  -5   5  23        7.58      -26.75     94.34 o
  -3   5  23      180.30       26.88    121.88 o
  -1   5  23      143.20      153.45    139.36 o
 -10   6  23       86.75      167.55     80.90 o
  -8   6  23       56.87       90.68     63.14 o
  -6   6  23       71.80      -32.10    112.48 o
 -18   0  24      622.86      470.80    103.61 o
 -16   0  24      188.94      256.28    100.22 o
 -14   0  24      493.40      543.72     73.07 o
 -12   0  24       67.74       80.08     58.63 o
 -10   0  24      547.81      524.14     89.78 o
  -8   0  24       24.19       86.04     59.47 o
  -6   0  24      103.34       89.61     58.66 o
  -4   0  24      219.35      145.10     99.95 o
  -2   0  24     1759.76     1984.47    142.23 o
   0   0  24     1247.60     1209.37    133.10 o
   2   0  24      400.34      566.84    128.66 o
   4   0  24     1254.66     1374.05    152.93 o
 -17   1  24      126.87       98.21     56.33 o
 -15   1  24        0.82      -46.14     54.44 o
 -13   1  24       70.42       58.93     50.41 o
 -11   1  24      233.89      293.86     46.41 o
  -9   1  24      143.50      203.98     45.69 o
  -7   1  24      188.32      184.77     44.26 o
  -5   1  24       55.42       69.20     75.16 o
  -3   1  24      408.04      736.34    154.76 o
  -1   1  24       10.73       -0.74     75.49 o
   1   1  24      387.83      601.84     89.68 o
   3   1  24       44.83       -3.66     85.16 o
 -20   2  24       40.19      -80.38    107.52 o
 -18   2  24       75.68       87.17    111.70 o
 -16   2  24        8.16      -40.06     55.07 o
 -14   2  24       66.79      127.24     56.47 o
 -12   2  24       55.75      134.22     56.08 o
 -10   2  24      170.00      252.65     52.06 o
  -8   2  24      417.58      444.95     46.59 o
  -6   2  24      222.62      355.64     58.42 o
  -4   2  24       49.15       66.79     72.72 o
  -2   2  24      481.55      515.82    108.44 o
   0   2  24      137.64       94.89     79.46 o
   2   2  24      414.04      473.27    157.76 o
 -17   3  24       79.06      -65.24    112.74 o
 -15   3  24       15.30       48.00     77.62 o
 -13   3  24       20.36       54.46     50.96 o
 -11   3  24       26.18        8.90     51.49 o
  -9   3  24       85.15        6.39     54.47 o
  -7   3  24       61.76      119.28     59.60 o
  -5   3  24       83.88       98.13     71.97 o
  -3   3  24      497.86      503.87     81.03 o
  -1   3  24      177.17      236.38     82.39 o
   1   3  24      719.20      827.78     94.12 o
   3   3  24      568.20      612.51    121.35 o
 -14   4  24       43.78      -12.44     66.47 o
 -12   4  24      734.67      631.61    124.75 o
 -10   4  24       38.05      151.63     55.70 o
  -8   4  24      743.46      689.88    201.74 o
  -6   4  24       50.35       12.92     74.68 o
  -4   4  24      243.57      402.69    121.88 o
  -2   4  24      261.91      492.99    134.40 o
   0   4  24      138.71      115.61    105.96 o
   2   4  24      461.79      430.35    116.92 o
 -11   5  24      104.28       39.15     59.06 o
  -9   5  24      239.70      302.53    102.30 o
  -7   5  24       15.43       28.35     58.35 o
  -8   6  24       74.10      -14.09     69.68 o
 -17   1  25       43.96       88.21     88.99 o
 -15   1  25      193.38      203.63     60.31 o
 -13   1  25      195.73      227.34     55.14 o
 -11   1  25     2026.38     2183.08    142.49 o
  -9   1  25       42.06       65.18     45.85 o
  -7   1  25     2885.76     2736.99    220.79 o
  -5   1  25      253.83      272.22     84.03 o
  -3   1  25     1182.91     1264.56    103.74 o
  -1   1  25      906.58     1003.78    128.92 o
   1   1  25      163.19      285.78     90.89 o
 -16   2  25       88.61       96.45     59.60 o
 -14   2  25      201.32      111.39     59.40 o
 -12   2  25      400.61      483.88    173.72 o
 -10   2  25      424.78      462.90     60.40 o
  -8   2  25      562.66      551.63     51.31 o
  -6   2  25       81.88      112.35     95.52 o
  -4   2  25      392.06      412.11     82.49 o
  -2   2  25      182.89      248.19     84.42 o
   0   2  25      304.40      277.16    118.22 o
 -15   3  25      101.63        3.65     87.95 o
 -13   3  25      137.05      203.15     53.27 o
 -11   3  25       13.88      -51.70     51.70 o
  -9   3  25      138.94       63.58     50.98 o
  -7   3  25      110.32       55.34     76.68 o
  -5   3  25       58.76       56.37    123.18 o
  -3   3  25       12.46       67.28    175.51 o
  -1   3  25      277.92      218.70    110.65 o
 -12   4  25        0.01      -16.15    120.18 o
 -10   4  25      148.96      113.09     64.04 o
  -8   4  25      136.50       67.45    118.22 o
   0   4  25        2.38      -35.75    112.22 o
  -9   5  25       13.75       -9.16     62.23 o
  -7   5  25        1.18     -104.91    104.91 o
 -14   0  26      113.55      138.06     99.95 o
 -12   0  26      820.34      924.35     84.17 o
 -10   0  26       99.72      127.00     69.00 o
  -8   0  26       60.67       84.37     68.56 o
  -6   0  26       12.59      -59.24    108.31 o
  -4   0  26      478.73      375.55    116.14 o
  -2   0  26      119.52       83.51    120.05 o
 -15   1  26      168.20      152.36     56.54 o
 -13   1  26        3.29      107.84     58.56 o
 -11   1  26      269.23      239.18     57.79 o
  -9   1  26       39.45       12.79     46.98 o
  -7   1  26       21.77      224.36     77.51 o
  -5   1  26       12.95      154.52     79.70 o
  -3   1  26        2.00      181.60     81.24 o
 -14   2  26        4.31      -54.66     63.57 o
 -12   2  26      107.86      188.91     57.04 o
 -10   2  26      261.95      257.59     58.53 o
  -8   2  26        2.82       64.36     57.49 o
  -6   2  26      209.93      148.42     78.94 o
  -4   2  26      100.14      109.09    107.00 o
  -2   2  26       17.62      -59.24    111.96 o
 -13   3  26        2.30        7.31     85.86 o
 -11   3  26       58.71       54.46    102.69 o
  -9   3  26       15.34      -58.25     58.25 o
  -3   3  26       42.83       -7.57    107.52 o
 -10   4  26       79.59       53.18     78.55 o
  -8   4  26        7.88      188.43    106.48 o
 -13   1  27      187.53      190.35     70.70 o
 -11   1  27      153.14      149.64     58.79 o
  -9   1  27      411.76      416.74     57.16 o
  -7   1  27       92.54      184.77    112.48 o
  -5   1  27      759.26      908.46    129.18 o
 -12   2  27      256.37      207.70     69.75 o
 -10   2  27       64.87       31.43     97.48 o
  -6   2  27      240.14      282.90    112.74 o
  -9   3  27        6.68      -95.00     95.00 o
 -10   0  28      274.46      418.87    111.18 o
 
